# Supplementary material for: trans-Carbonyl­chloridobis[dicyclo­hex­yl(4-isopropyl­phen­yl)phosphane]rhodium(I) acetone monosolvate
Source: Acta Crystallogr Sect E Struct Rep Online. 2011 Aug 27;67(Pt 9):m1286–7. doi: 10.1107/S1600536811033447 (PMC3200912; doi:10.1107/S1600536811033447)
Supplement: Supplementary file 1 [file e-67-m1286-sup1.cif]

##############################################################################
#                                                                            #
# This CIF contains the data in a paper accepted for publication in          #
# Acta Crystallographica Section E. It conforms to the requirements of       #
# Notes for Authors for Acta Crystallographica Section E, and has been       #
# peer reviewed under the auspices of the IUCr Commission on Journals.       #
#                                                                            #
# Full details of the Crystallographic Information File format               #
# are given in the paper "The Crystallographic Information File (CIF):       #
# a New Standard Archive File for Crystallography" by S. R. Hall, F. H.      #
# Allen and I. D. Brown [Acta Cryst. (1991), A47, 655-685].                  #
#                                                                            #
# The current version of the core CIF dictionary is obtainable from          #
# ftp://ftp.iucr.org/pub/cif_core.dic.                                       #
#                                                                            #
# Software is freely available for graphical display of the structure(s)     #
# in this CIF. For information consult the CIF software page                 #
# http://www.iucr.org/resources/cif/software.                                #
#                                                                            #
# This file may be used for bona fide research purposes within the           #
# scientific community so long as proper attribution is given to the journal # 
# article from which it was obtained.                                        #
#                                                                            #
##############################################################################
data_global
_audit_creation_method     'WinGX routine CIF_UPDATE'
_audit_conform_dict_name     cif_core.dic
_audit_conform_dict_version     2.4
_journal_data_validation_number     ?
_journal_date_recd_electronic     2011-07-26
_journal_date_accepted     2011-08-17
_journal_name_full     'Acta Crystallographica, Section E'
_journal_year     2011
_journal_volume     67
_journal_issue      9
_journal_page_first     m1286
_journal_page_last     m1287
_journal_paper_category     QM
_journal_coeditor_code     ZL2392
_publ_contact_author_name     'Muller, Alfred'
_publ_contact_author_address
;
Research Centre for Synthesis and Catalysis
Department of Chemistry
University of Johannesburg
PO Box 524
Auckland Park
Johannesburg
2006
South Africa
;
_publ_contact_author_email     mullera@uj.ac.za
_publ_contact_author_fax     '+27-11-559 2819'
_publ_contact_author_phone     '+27-11-559 2359'
_publ_section_title
;\
<i>trans</i>-Carbonylchloridobis[dicyclohexyl(4-isopropylphenyl)phosphane]\
rhodium(I) acetone monosolvate
;
loop_
    _publ_author_name
    _publ_author_footnote
    _publ_author_address
    'Makhoba, Sizwe'
;
;
;
Research Centre for Synthesis and Catalysis
Department of Chemistry
University of Johannesburg
PO Box 524
Auckland Park
Johannesburg 2006
South Africa
;
    'Muller, Alfred'
;
;
;
Research Centre for Synthesis and Catalysis
Department of Chemistry
University of Johannesburg
PO Box 524
Auckland Park
Johannesburg 2006
South Africa
;
    'Meijboom, Reinout'
;
;
;
Research Centre for Synthesis and Catalysis
Department of Chemistry
University of Johannesburg
PO Box 524
Auckland Park
Johannesburg 2006
South Africa
;
    'Omondi, Bernard'
;
;
;
Research Centre for Synthesis and Catalysis
Department of Chemistry
University of Johannesburg
PO Box 524
Auckland Park
Johannesburg 2006
South Africa
;
_iucr_refine_instructions_details
;
TITL mo_10bo_sizw1_0m in P4(3)2(1)2
CELL  0.71073  16.0130  16.0130  35.5570   90.000   90.000   90.000
ZERR     8.00   0.0015   0.0015   0.0033    0.000    0.000    0.000
LATT  -1
SYMM  - X, - Y, 1/2 + Z
SYMM  1/2 + X, 1/2 - Y, 1/4 - Z
SYMM  1/2 - X, 1/2 + Y, 3/4 - Z
SYMM  - Y, - X, 1/2 - Z
SYMM    Y,   X, - Z
SYMM  1/2 + Y, 1/2 - X, 1/4 + Z
SYMM  1/2 - Y, 1/2 + X, 3/4 + Z
SFAC  C    H    O    P    CL   RH
UNIT  368  576  16   16   8    8
MERG   2
OMIT 0 1 1
MPLA  4 P1 C01 P2 CL RH1
SADI C214 C4A C214 C4B C114 C1A C114 C1B
SADI C1A C2A C1A C3A C1B C2B C1B C3B
SADI C4A C5A C4A C6A C4B C5B C4B C6B
SADI C5A C6A C5B C6B
EADP O2A C9B
EADP C1A C1B
EADP C2A C2B
EADP C5A C5B
EADP C4A C4B
ISOR 0.005 C6A C6B
SIZE     0.14   0.24   0.34
ACTA
BOND   $H
CONF
L.S.   8
TEMP  -173.10
WGHT    0.017100    5.251000
FVAR       0.05294   0.52274   0.55378   0.73536
MOLE    1
RH1   6    0.296490    0.118541    0.226611    11.00000    0.01277    0.01424 =
         0.01245    0.00092    0.00052    0.00271
CL    5    0.327093    0.140736    0.162099    11.00000    0.02197    0.02595 =
         0.01688    0.00481    0.00372    0.00777
C01   1    0.273201    0.103370    0.275711    11.00000    0.01412    0.01758 =
         0.02384   -0.00026    0.00057    0.00568
O1    3    0.258813    0.095247    0.306931    11.00000    0.02799    0.03417 =
         0.01874    0.00060   -0.00091    0.00820
P1    4    0.194181    0.221346    0.224492    11.00000    0.01321    0.01384 =
         0.01561    0.00181    0.00134    0.00224
P2    4    0.408001    0.026503    0.232680    11.00000    0.01412    0.01445 =
         0.01371    0.00073   -0.00007    0.00329
PART    1
C1A   1   -0.106771    0.142460    0.326666    21.00000    0.01905    0.02125 =
         0.02555   -0.00023    0.00629   -0.00222
AFIX  13
H1A   2   -0.116909    0.081008    0.324612    21.00000   -1.20000
AFIX   0
C2A   1   -0.088047    0.163287    0.367627    21.00000    0.05271    0.06260 =
         0.02816   -0.01518    0.02173   -0.02879
AFIX 137
H2A1  2   -0.038718    0.132052    0.375887    21.00000   -1.50000
H2A2  2   -0.136020    0.147898    0.383274    21.00000   -1.50000
H2A3  2   -0.077362    0.223305    0.370060    21.00000   -1.50000
AFIX   0
C3A   1   -0.187134    0.188420    0.315559    21.00000    0.02540    0.08690 =
         0.07650    0.04049    0.02044    0.00665
AFIX 137
H3A1  2   -0.176892    0.248757    0.315478    21.00000   -1.50000
H3A2  2   -0.231300    0.175345    0.333706    21.00000   -1.50000
H3A3  2   -0.204545    0.170518    0.290396    21.00000   -1.50000
AFIX   0
C4A   1    0.313889   -0.281350    0.329549    31.00000    0.03648    0.02224 =
         0.04076    0.01057    0.00647   -0.00216
AFIX  13
H4A   2    0.252838   -0.276630    0.335073    31.00000   -1.20000
AFIX   0
C5A   1    0.336691   -0.356677    0.305826    31.00000    0.06239    0.02322 =
         0.07017    0.00603    0.03509   -0.01131
AFIX 137
H5A1  2    0.397529   -0.359804    0.303182    31.00000   -1.50000
H5A2  2    0.311102   -0.351372    0.280904    31.00000   -1.50000
H5A3  2    0.316178   -0.407535    0.318062    31.00000   -1.50000
AFIX   0
C6A   1    0.370573   -0.291873    0.366079    31.00000    0.11992    0.06844 =
         0.05487    0.01922   -0.00850   -0.02810
AFIX 137
H6A1  2    0.376021   -0.237846    0.378792    31.00000   -1.50000
H6A2  2    0.426000   -0.312043    0.358729    31.00000   -1.50000
H6A3  2    0.344555   -0.332200    0.383182    31.00000   -1.50000
AFIX   0
PART    2
C1B   1   -0.114758    0.147574    0.322312   -21.00000    0.01905    0.02125 =
         0.02555   -0.00023    0.00629   -0.00222
AFIX  13
H1B   2   -0.106162    0.093985    0.336223   -21.00000   -1.20000
AFIX   0
C2B   1   -0.138044    0.214274    0.351029   -21.00000    0.05271    0.06260 =
         0.02816   -0.01518    0.02173   -0.02879
AFIX 137
H2B1  2   -0.090683    0.224060    0.367920   -21.00000   -1.50000
H2B2  2   -0.186297    0.195398    0.365697   -21.00000   -1.50000
H2B3  2   -0.152126    0.266256    0.337938   -21.00000   -1.50000
AFIX   0
C3B   1   -0.188683    0.135278    0.295516   -21.00000    0.01277    0.03525 =
         0.03637    0.00859    0.00496   -0.00217
AFIX 137
H3B1  2   -0.197397    0.186374    0.280862   -21.00000   -1.50000
H3B2  2   -0.239102    0.122877    0.310106   -21.00000   -1.50000
H3B3  2   -0.176830    0.088721    0.278442   -21.00000   -1.50000
AFIX   0
C4B   1    0.346870   -0.280435    0.332489   -31.00000    0.03648    0.02224 =
         0.04076    0.01057    0.00647   -0.00216
AFIX  13
H4B   2    0.404964   -0.286809    0.342401   -31.00000   -1.20000
AFIX   0
C5B   1    0.330982   -0.359313    0.311645   -31.00000    0.06239    0.02322 =
         0.07017    0.00603    0.03509   -0.01131
AFIX 137
H5B1  2    0.375897   -0.368589    0.293395   -31.00000   -1.50000
H5B2  2    0.277471   -0.355276    0.298394   -31.00000   -1.50000
H5B3  2    0.329103   -0.406079    0.329403   -31.00000   -1.50000
AFIX   0
C6B   1    0.296764   -0.265583    0.365457   -31.00000    0.09753    0.03919 =
         0.04935    0.00930    0.02954   -0.02160
AFIX 137
H6B1  2    0.292763   -0.317109    0.380220   -31.00000   -1.50000
H6B2  2    0.240713   -0.247762    0.357840   -31.00000   -1.50000
H6B3  2    0.322724   -0.221773    0.380744   -31.00000   -1.50000
AFIX   0
PART    0
C111  1    0.103966    0.201372    0.254494    11.00000    0.01389    0.01608 =
         0.01656    0.00050   -0.00004    0.00293
C112  1    0.078867    0.119568    0.260908    11.00000    0.01648    0.01628 =
         0.01950   -0.00157   -0.00163    0.00043
AFIX  43
H112  2    0.109107    0.074913    0.249775    11.00000   -1.20000
AFIX   0
C113  1    0.010133    0.102275    0.283388    11.00000    0.02051    0.01783 =
         0.02093   -0.00032   -0.00134   -0.00301
AFIX  43
H113  2   -0.005962    0.045825    0.287263    11.00000   -1.20000
AFIX   0
C114  1   -0.035689    0.165643    0.300357    11.00000    0.01775    0.02380 =
         0.01812   -0.00206    0.00071   -0.00355
C115  1   -0.010492    0.247733    0.293977    11.00000    0.02095    0.02061 =
         0.02853   -0.00329    0.00799    0.00205
AFIX  43
H115  2   -0.040286    0.292216    0.305487    11.00000   -1.20000
AFIX   0
C116  1    0.057591    0.265623    0.271025    11.00000    0.01937    0.01414 =
         0.02640    0.00203    0.00477    0.00100
AFIX  43
H116  2    0.072731    0.322113    0.266537    11.00000   -1.20000
AFIX   0
C121  1    0.237353    0.321964    0.240480    11.00000    0.01713    0.01585 =
         0.02316    0.00102   -0.00032    0.00124
AFIX  13
H121  2    0.192609    0.365333    0.238617    11.00000   -1.20000
AFIX   0
C122  1    0.267148    0.317553    0.281396    11.00000    0.02811    0.02414 =
         0.02597   -0.00429   -0.00245   -0.00145
AFIX  23
H12A  2    0.308181    0.271703    0.284115    11.00000   -1.20000
H12B  2    0.219084    0.305240    0.298007    11.00000   -1.20000
AFIX   0
C123  1    0.307465    0.400177    0.293384    11.00000    0.03182    0.02711 =
         0.04179   -0.01259   -0.00688   -0.00167
AFIX  23
H12C  2    0.265193    0.445244    0.292441    11.00000   -1.20000
H12D  2    0.327437    0.395408    0.319646    11.00000   -1.20000
AFIX   0
C124  1    0.380582    0.422770    0.267850    11.00000    0.02343    0.02126 =
         0.06812   -0.01203   -0.00867   -0.00113
AFIX  23
H12E  2    0.404383    0.477061    0.275757    11.00000   -1.20000
H12F  2    0.424785    0.379851    0.270161    11.00000   -1.20000
AFIX   0
C125  1    0.352057    0.428317    0.227216    11.00000    0.02635    0.02181 =
         0.05834    0.00121    0.00570   -0.00691
AFIX  23
H12G  2    0.400831    0.439800    0.210907    11.00000   -1.20000
H12H  2    0.312320    0.475292    0.224491    11.00000   -1.20000
AFIX   0
C126  1    0.309829    0.347200    0.214398    11.00000    0.02345    0.02256 =
         0.03413    0.00175    0.00644   -0.00262
AFIX  23
H12I  2    0.351741    0.301764    0.213903    11.00000   -1.20000
H12J  2    0.288295    0.354578    0.188511    11.00000   -1.20000
AFIX   0
C131  1    0.148547    0.241849    0.177731    11.00000    0.01851    0.01902 =
         0.01669    0.00280   -0.00080    0.00435
AFIX  13
H131  2    0.196149    0.252771    0.160204    11.00000   -1.20000
AFIX   0
C132  1    0.104373    0.163161    0.163538    11.00000    0.02177    0.02592 =
         0.02103    0.00349   -0.00471    0.00009
AFIX  23
H13A  2    0.143606    0.115415    0.164361    11.00000   -1.20000
H13B  2    0.056629    0.150133    0.180225    11.00000   -1.20000
AFIX   0
C133  1    0.072924    0.175031    0.123299    11.00000    0.03331    0.03677 =
         0.02042    0.00225   -0.00762   -0.00197
AFIX  23
H13C  2    0.121130    0.183041    0.106244    11.00000   -1.20000
H13D  2    0.042639    0.124246    0.115168    11.00000   -1.20000
AFIX   0
C134  1    0.015292    0.249909    0.120546    11.00000    0.02536    0.04808 =
         0.02640    0.01405   -0.00777   -0.00138
AFIX  23
H13E  2   -0.035973    0.238918    0.135300    11.00000   -1.20000
H13F  2   -0.001227    0.258169    0.093975    11.00000   -1.20000
AFIX   0
C135  1    0.056773    0.329048    0.135096    11.00000    0.02847    0.03631 =
         0.02786    0.01499   -0.00137    0.00817
AFIX  23
H13G  2    0.015805    0.375345    0.134758    11.00000   -1.20000
H13H  2    0.103514    0.344359    0.118227    11.00000   -1.20000
AFIX   0
C136  1    0.090084    0.317680    0.175264    11.00000    0.02413    0.02338 =
         0.02586    0.00579    0.00061    0.00750
AFIX  23
H13I  2    0.042623    0.309911    0.192760    11.00000   -1.20000
H13J  2    0.120729    0.368561    0.182990    11.00000   -1.20000
AFIX   0
C211  1    0.388312   -0.062601    0.263346    11.00000    0.02590    0.01487 =
         0.01431   -0.00087    0.00214    0.00458
C212  1    0.307873   -0.095225    0.264571    11.00000    0.03206    0.01910 =
         0.02426   -0.00086    0.00106   -0.00086
AFIX  43
H212  2    0.264681   -0.069688    0.250316    11.00000   -1.20000
AFIX   0
C213  1    0.290118   -0.165033    0.286525    11.00000    0.05094    0.02560 =
         0.03403    0.00090    0.00710   -0.01159
AFIX  43
H213  2    0.234783   -0.186413    0.286863    11.00000   -1.20000
AFIX   0
C214  1    0.350890   -0.204043    0.307842    11.00000    0.07675    0.01630 =
         0.02346    0.00238    0.01149    0.00312
C215  1    0.430612   -0.170834    0.306726    11.00000    0.05599    0.02688 =
         0.02108    0.00531    0.00049    0.01657
AFIX  43
H215  2    0.473380   -0.196006    0.321368    11.00000   -1.20000
AFIX   0
C216  1    0.449877   -0.101505    0.284723    11.00000    0.03196    0.02668 =
         0.02109    0.00150    0.00133    0.00849
AFIX  43
H216  2    0.505401   -0.080628    0.284300    11.00000   -1.20000
AFIX   0
C221  1    0.443595   -0.021026    0.188194    11.00000    0.01941    0.02010 =
         0.01402    0.00146    0.00013    0.00516
AFIX  13
H221  2    0.446504    0.025273    0.169366    11.00000   -1.20000
AFIX   0
C222  1    0.379122   -0.082872    0.173414    11.00000    0.02733    0.03337 =
         0.01991   -0.00895   -0.00095   -0.00049
AFIX  23
H22A  2    0.323363   -0.056191    0.172868    11.00000   -1.20000
H22B  2    0.376250   -0.131898    0.190327    11.00000   -1.20000
AFIX   0
C223  1    0.403326   -0.111158    0.133668    11.00000    0.03780    0.04974 =
         0.02077   -0.01487   -0.00347    0.00976
AFIX  23
H22C  2    0.362264   -0.152810    0.124646    11.00000   -1.20000
H22D  2    0.401370   -0.062601    0.116456    11.00000   -1.20000
AFIX   0
C224  1    0.489954   -0.149167    0.132650    11.00000    0.04538    0.03520 =
         0.02050   -0.00774    0.00114    0.01337
AFIX  23
H22E  2    0.505334   -0.161562    0.106266    11.00000   -1.20000
H22F  2    0.489739   -0.202456    0.146767    11.00000   -1.20000
AFIX   0
C225  1    0.554635   -0.090710    0.149672    11.00000    0.03254    0.03743 =
         0.02457   -0.00519    0.00344    0.01375
AFIX  23
H22G  2    0.561672   -0.041613    0.133050    11.00000   -1.20000
H22H  2    0.609004   -0.119961    0.151143    11.00000   -1.20000
AFIX   0
C226  1    0.529677   -0.061034    0.188977    11.00000    0.01923    0.02841 =
         0.02166   -0.00267    0.00025    0.01024
AFIX  23
H22I  2    0.529354   -0.109104    0.206485    11.00000   -1.20000
H22J  2    0.571130   -0.020015    0.198223    11.00000   -1.20000
AFIX   0
C231  1    0.501055    0.078748    0.252162    11.00000    0.01312    0.02222 =
         0.01771   -0.00173   -0.00257    0.00170
AFIX  13
H231  2    0.547426    0.036987    0.253241    11.00000   -1.20000
AFIX   0
C232  1    0.528551    0.150696    0.226257    11.00000    0.02139    0.02228 =
         0.02637    0.00196    0.00151    0.00086
AFIX  23
H23A  2    0.541804    0.128246    0.201011    11.00000   -1.20000
H23B  2    0.482099    0.191042    0.223530    11.00000   -1.20000
AFIX   0
C233  1    0.605151    0.195572    0.242067    11.00000    0.02081    0.02901 =
         0.04063   -0.00002    0.00430   -0.00494
AFIX  23
H23C  2    0.653430    0.156954    0.241889    11.00000   -1.20000
H23D  2    0.618984    0.243752    0.225769    11.00000   -1.20000
AFIX   0
C234  1    0.590077    0.226314    0.282171    11.00000    0.02299    0.02678 =
         0.04615   -0.00970   -0.00344   -0.00444
AFIX  23
H23E  2    0.641843    0.251928    0.292104    11.00000   -1.20000
H23F  2    0.545880    0.269544    0.282050    11.00000   -1.20000
AFIX   0
C235  1    0.563698    0.154126    0.307582    11.00000    0.02452    0.03492 =
         0.02826   -0.00981   -0.00629   -0.00036
AFIX  23
H23G  2    0.609704    0.113002    0.309298    11.00000   -1.20000
H23H  2    0.552281    0.175475    0.333202    11.00000   -1.20000
AFIX   0
C236  1    0.485891    0.111650    0.292188    11.00000    0.02119    0.02887 =
         0.02067   -0.00648   -0.00074   -0.00143
AFIX  23
H23I  2    0.439032    0.151976    0.291880    11.00000   -1.20000
H23J  2    0.470169    0.064647    0.308832    11.00000   -1.20000
AFIX   0
MOLE    2
PART    1
O2A   3    0.142108    0.942344    0.192527    41.00000    0.09319    0.05839 =
         0.05029    0.00388   -0.01491   -0.01503
C7A   1    0.122867    0.927702    0.160444    41.00000    0.03786    0.02051 =
         0.06516   -0.00585   -0.00348   -0.00806
C8A   1    0.172931    0.955436    0.126965    41.00000    0.03184    0.03544 =
         0.05165   -0.00688   -0.00558   -0.00318
AFIX 137
H8A1  2    0.211741    0.999642    0.134569    41.00000   -1.50000
H8A2  2    0.135197    0.976814    0.107519    41.00000   -1.50000
H8A3  2    0.204511    0.907944    0.116969    41.00000   -1.50000
AFIX   0
C9A   1    0.046007    0.877670    0.151969    41.00000    0.06876    0.08621 =
         0.05957   -0.03163    0.02581   -0.04843
AFIX 137
H9A1  2    0.016309    0.865517    0.175438    41.00000   -1.50000
H9A2  2    0.061968    0.825172    0.139763    41.00000   -1.50000
H9A3  2    0.009500    0.909615    0.135166    41.00000   -1.50000
AFIX   0
PART    2
O2B   3    0.017832    0.960827    0.119118   -41.00000    0.04729    0.06040 =
         0.12860   -0.00810    0.01035   -0.01436
C7B   1    0.084876    0.942177    0.130546   -41.00000    0.07159    0.04027 =
         0.05431   -0.00006    0.01049    0.01014
C8B   1    0.165116    0.969557    0.111178   -41.00000    0.03994    0.05331 =
         0.06401    0.00997   -0.00138    0.00115
AFIX 137
H8B1  2    0.152042    1.010967    0.091756   -41.00000   -1.50000
H8B2  2    0.192014    0.921021    0.099554   -41.00000   -1.50000
H8B3  2    0.202948    0.994311    0.129754   -41.00000   -1.50000
AFIX   0
C9B   1    0.096037    0.897800    0.164161   -41.00000    0.09319    0.05839 =
         0.05029    0.00388   -0.01491   -0.01503
AFIX 137
H9B1  2    0.046129    0.864285    0.169324   -41.00000   -1.50000
H9B2  2    0.105179    0.937162    0.184861   -41.00000   -1.50000
H9B3  2    0.144604    0.860934    0.161796   -41.00000   -1.50000
HKLF    4
REM  mo_10bo_sizw1_0m in P4(3)2(1)2
REM R1 =  0.0297 for  10089 Fo > 4sig(Fo)  and  0.0402 for all  11404 data
REM    544 parameters refined using     31 restraints
END
WGHT      0.0169      5.1760
REM Highest difference peak  0.584,  deepest hole -0.361,  1-sigma level  0.058
Q1    1   0.3344 -0.2738  0.3709  11.00000  0.05    0.58
Q2    1   0.1151  0.9213  0.2245  11.00000  0.05    0.48
Q3    1   0.2608 -0.2611  0.3625  11.00000  0.05    0.38
Q4    1   0.4138 -0.2829  0.3682  11.00000  0.05    0.35
Q5    1   0.0918  0.9082  0.2500  10.50000  0.05    0.35
Q6    1   0.4039 -0.2966  0.3630  11.00000  0.05    0.33
Q7    1   0.1236  0.1982  0.2373  11.00000  0.05    0.26
Q8    1   0.1002  0.1631  0.2612  11.00000  0.05    0.26
Q9    1   0.1766  0.8943  0.1812  11.00000  0.05    0.26
Q10   1   0.3800 -0.3799  0.2856  11.00000  0.05    0.26
Q11   1   0.2338  0.0629  0.2273  11.00000  0.05    0.25
Q12   1   0.3964 -0.0383  0.2499  11.00000  0.05    0.24
Q13   1   0.3536  0.1767  0.2297  11.00000  0.05    0.24
Q14   1   0.1586  0.8334  0.1379  11.00000  0.05    0.24
Q15   1   0.3176 -0.1413  0.2689  11.00000  0.05    0.23
Q16   1   0.2305  0.1862  0.2237  11.00000  0.05    0.23
Q17   1   0.2971  0.1140  0.2472  11.00000  0.05    0.22
Q18   1   0.0823  0.3250  0.1562  11.00000  0.05    0.22
Q19   1   0.3493 -0.0734  0.2675  11.00000  0.05    0.22
Q20   1   0.1584  0.2169  0.2496  11.00000  0.05    0.22
;
data_I
_audit_creation_method     'WinGX routine CIF_UPDATE'
_chemical_name_systematic
;
<i>trans</i>-Carbonylchloridobis[dicyclohexyl(4-
isopropylphenyl)phosphane]rhodium(I) acetone monosolvate
;
_chemical_formula_moiety     'C43 H66 Cl1 O P2 Rh, C3 H6 O'
_chemical_formula_sum     'C46 H72 Cl O2 P2 Rh'
_chemical_formula_iupac     '[Rh Cl (C21 H33 P1)2 (C O)], C3 H6 O'
_chemical_formula_weight     857.34
_symmetry_cell_setting     tetragonal
_symmetry_space_group_name_H-M     'P 43 21 2'
_symmetry_space_group_name_Hall     'P 4nw 2abw'
loop_
    _symmetry_equiv_pos_as_xyz
    'x, y, z'
    '-x, -y, z+1/2'
    'x+1/2, -y+1/2, -z+1/4'
    '-x+1/2, y+1/2, -z+3/4'
    '-y, -x, -z+1/2'
    'y, x, -z'
    'y+1/2, -x+1/2, z+1/4'
    '-y+1/2, x+1/2, z+3/4'
_cell_length_a     16.0130(15)
_cell_length_b     16.0130(15)
_cell_length_c     35.557(3)
_cell_angle_alpha     90
_cell_angle_beta     90
_cell_angle_gamma     90
_cell_volume     9117.4(15)
_cell_formula_units_Z     8
_cell_measurement_reflns_used     9890
_cell_measurement_theta_min     2.29
_cell_measurement_theta_max     27.39
_cell_measurement_temperature     100(2)
_exptl_crystal_description     block
_exptl_crystal_colour     yellow
_exptl_crystal_size_max     0.34
_exptl_crystal_size_mid     0.24
_exptl_crystal_size_min     0.14
_exptl_crystal_density_diffrn     1.249
_exptl_crystal_density_method     'not measured'
_exptl_crystal_F_000     3648
_exptl_absorpt_coefficient_mu     0.538
_exptl_absorpt_correction_type     multi-scan
_exptl_absorpt_process_details     '(SADABS; Bruker, 2008)'
_exptl_absorpt_correction_T_min     0.8383
_exptl_absorpt_correction_T_max     0.9285
_exptl_special_details
;
The intensity data was collected on a Bruker Apex DUO 4 K CCD diffractometer
using an exposure time of 15 s/frame. A total of 3328 frames were collected
with a frame width of 0.5\% covering up to \q = 28.38\% with 99.7%
completeness accomplished.
;
_diffrn_ambient_temperature     100(2)
_diffrn_radiation_type     MoK\a
_diffrn_radiation_wavelength     0.71073
_diffrn_radiation_monochromator     graphite
_diffrn_measurement_device_type     'Bruker APEX DUO 4K CCD'
_diffrn_measurement_method     '\f and \w'
_diffrn_detector_area_resol_mean     8.4
_diffrn_reflns_number     245346
_diffrn_reflns_av_R_equivalents     0.105
_diffrn_reflns_theta_min     1.71
_diffrn_reflns_theta_max     28.38
_diffrn_reflns_theta_full     28.38
_diffrn_measured_fraction_theta_max     0.997
_diffrn_measured_fraction_theta_full     0.997
_diffrn_reflns_limit_h_min     -21
_diffrn_reflns_limit_h_max     21
_diffrn_reflns_limit_k_min     -21
_diffrn_reflns_limit_k_max     18
_diffrn_reflns_limit_l_min     -47
_diffrn_reflns_limit_l_max     46
_diffrn_standards_number     0
_diffrn_standards_interval_count     0
_diffrn_standards_interval_time     0
_diffrn_standards_decay_%     0
_refine_special_details
;
Refinement of <i>F</i>^2^ against ALL reflections. The weighted <i>R</i>-factor
<i>wR</i> and goodness of fit <i>S</i> are based on <i>F</i>^2^, conventional
<i>R</i>-factors <i>R</i> are based on <i>F</i>, with <i>F</i> set to zero for
negative <i>F</i>^2^. The threshold expression of <i>F</i>^2^ >
\s(<i>F</i>^2^) is used only for calculating <i>R</i>-factors(gt) <i>etc</i>.
and is not relevant to the choice of reflections for refinement.
<i>R</i>-factors based on <i>F</i>^2^ are statistically about twice as large
as those based on <i>F</i>, and <i>R</i>- factors based on ALL data will be
even larger.
;
_reflns_number_total     11404
_reflns_number_gt     10089
_reflns_threshold_expression     I>2\s(I)
_refine_ls_structure_factor_coef     Fsqd
_refine_ls_matrix_type     full
_refine_ls_R_factor_all     0.0402
_refine_ls_R_factor_gt     0.0297
_refine_ls_wR_factor_ref     0.0589
_refine_ls_goodness_of_fit_ref     1.042
_refine_ls_restrained_S_all     1.06
_refine_ls_number_reflns     11404
_refine_ls_number_parameters     544
_refine_ls_number_restraints     31
_refine_ls_hydrogen_treatment     constr
_refine_ls_weighting_scheme     calc
_refine_ls_weighting_details
         'calc w=1/[\s^2^(Fo^2^)+(0.0171P)^2^+5.2510P] where P=(Fo^2^+2Fc^2^)/3'
_atom_sites_solution_hydrogens     geom
_atom_sites_solution_primary     direct
_atom_sites_solution_secondary     difmap
_refine_ls_shift/su_max     0.014
_refine_ls_shift/su_mean     0
_refine_diff_density_max     0.584
_refine_diff_density_min     -0.361
_refine_ls_extinction_method     none
_refine_ls_abs_structure_details     'Flack (1983), 4954 Friedel pairs'
_refine_ls_abs_structure_Flack     -0.029(17)
loop_
    _atom_type_symbol
    _atom_type_description
    _atom_type_scat_dispersion_real
    _atom_type_scat_dispersion_imag
    _atom_type_scat_source
    C C 0.0033 0.0016 'International Tables Vol C Tables 4.2.6.8 and 6.1.1.4'
    H H 0 0 'International Tables Vol C Tables 4.2.6.8 and 6.1.1.4'
    O O 0.0106 0.006 'International Tables Vol C Tables 4.2.6.8 and 6.1.1.4'
    P P 0.1023 0.0942 'International Tables Vol C Tables 4.2.6.8 and 6.1.1.4'
    Cl Cl 0.1484 0.1585 'International Tables Vol C Tables 4.2.6.8 and 6.1.1.4'
    Rh Rh -1.1178 0.9187 'International Tables Vol C Tables 4.2.6.8 and 6.1.1.4'
_computing_data_collection     'APEX2 (Bruker, 2011)'
_computing_cell_refinement     'SAINT (Bruker, 2008)'
_computing_data_reduction     'SAINT and XPREP (Bruker, 2008)'
_computing_structure_solution     'SIR97 (Altomare <i>et al.</i>, 1999)'
_computing_structure_refinement     'SHELXL97 (Sheldrick, 2008)'
_computing_molecular_graphics     'DIAMOND (Brandenburg & Putz, 2005)'
_computing_publication_material     'WinGX (Farrugia, 1999)'
loop_
    _atom_site_type_symbol
    _atom_site_label
    _atom_site_fract_x
    _atom_site_fract_y
    _atom_site_fract_z
    _atom_site_U_iso_or_equiv
    _atom_site_adp_type
    _atom_site_calc_flag
    _atom_site_refinement_flags
    _atom_site_occupancy
    _atom_site_disorder_assembly
    _atom_site_disorder_group
    Rh Rh1 0.296490(11) 0.118541(11) 0.226611(5) 0.01316(4) Uani d . 1 . .
    Cl Cl 0.32709(4) 0.14074(4) 0.162099(15) 0.02160(12) Uani d . 1 . .
    C C01 0.27320(13) 0.10337(14) 0.27571(7) 0.0185(4) Uani d . 1 . .
    O O1 0.25881(11) 0.09525(11) 0.30693(5) 0.0270(4) Uani d . 1 . .
    P P1 0.19418(3) 0.22135(3) 0.224492(15) 0.01422(11) Uani d . 1 . .
    P P2 0.40800(3) 0.02650(4) 0.232680(15) 0.01409(12) Uani d . 1 . .
    C C1A -0.1068(6) 0.1425(10) 0.3267(3) 0.0219(12) Uani d PD 0.523(5) A 1
    H H1A -0.1169 0.081 0.3246 0.026 Uiso calc PR 0.523(5) A 1
    C C2A -0.0880(4) 0.1633(5) 0.36763(16) 0.0478(13) Uani d PD 0.523(5) A 1
    H H2A1 -0.0387 0.1321 0.3759 0.072 Uiso calc PR 0.523(5) A 1
    H H2A2 -0.136 0.1479 0.3833 0.072 Uiso calc PR 0.523(5) A 1
    H H2A3 -0.0774 0.2233 0.3701 0.072 Uiso calc PR 0.523(5) A 1
    C C3A -0.1871(4) 0.1884(6) 0.3156(2) 0.063(3) Uani d PD 0.523(5) A 1
    H H3A1 -0.1769 0.2488 0.3155 0.094 Uiso calc PR 0.523(5) A 1
    H H3A2 -0.2313 0.1753 0.3337 0.094 Uiso calc PR 0.523(5) A 1
    H H3A3 -0.2045 0.1705 0.2904 0.094 Uiso calc PR 0.523(5) A 1
    C C4A 0.3139(5) -0.2813(5) 0.3295(2) 0.0332(16) Uani d PD 0.554(8) B 1
    H H4A 0.2528 -0.2766 0.3351 0.04 Uiso calc PR 0.554(8) B 1
    C C5A 0.337(2) -0.3567(14) 0.3058(5) 0.052(2) Uani d PD 0.554(8) B 1
    H H5A1 0.3975 -0.3598 0.3032 0.078 Uiso calc PR 0.554(8) B 1
    H H5A2 0.3111 -0.3514 0.2809 0.078 Uiso calc PR 0.554(8) B 1
    H H5A3 0.3162 -0.4075 0.3181 0.078 Uiso calc PR 0.554(8) B 1
    C C6A 0.3706(7) -0.2919(5) 0.3661(2) 0.081(3) Uani d PDU 0.554(8) B 1
    H H6A1 0.376 -0.2378 0.3788 0.122 Uiso calc PR 0.554(8) B 1
    H H6A2 0.426 -0.312 0.3587 0.122 Uiso calc PR 0.554(8) B 1
    H H6A3 0.3446 -0.3322 0.3832 0.122 Uiso calc PR 0.554(8) B 1
    C C1B -0.1148(6) 0.1476(11) 0.3223(3) 0.0219(12) Uani d PD 0.477(5) A 2
    H H1B -0.1062 0.094 0.3362 0.026 Uiso calc PR 0.477(5) A 2
    C C2B -0.1380(5) 0.2143(5) 0.35103(18) 0.0478(13) Uani d PD 0.477(5) A 2
    H H2B1 -0.0907 0.2241 0.3679 0.072 Uiso calc PR 0.477(5) A 2
    H H2B2 -0.1863 0.1954 0.3657 0.072 Uiso calc PR 0.477(5) A 2
    H H2B3 -0.1521 0.2663 0.3379 0.072 Uiso calc PR 0.477(5) A 2
    C C3B -0.1887(3) 0.1353(4) 0.29552(17) 0.0281(14) Uani d PD 0.477(5) A 2
    H H3B1 -0.1974 0.1864 0.2809 0.042 Uiso calc PR 0.477(5) A 2
    H H3B2 -0.2391 0.1229 0.3101 0.042 Uiso calc PR 0.477(5) A 2
    H H3B3 -0.1768 0.0887 0.2784 0.042 Uiso calc PR 0.477(5) A 2
    C C4B 0.3469(6) -0.2804(7) 0.3325(3) 0.0332(16) Uani d PD 0.446(8) B 2
    H H4B 0.405 -0.2868 0.3424 0.04 Uiso calc PR 0.446(8) B 2
    C C5B 0.331(3) -0.3593(17) 0.3116(7) 0.052(2) Uani d PD 0.446(8) B 2
    H H5B1 0.3759 -0.3686 0.2934 0.078 Uiso calc PR 0.446(8) B 2
    H H5B2 0.2775 -0.3553 0.2984 0.078 Uiso calc PR 0.446(8) B 2
    H H5B3 0.3291 -0.4061 0.3294 0.078 Uiso calc PR 0.446(8) B 2
    C C6B 0.2968(7) -0.2656(5) 0.3655(2) 0.062(3) Uani d PDU 0.446(8) B 2
    H H6B1 0.2928 -0.3171 0.3802 0.093 Uiso calc PR 0.446(8) B 2
    H H6B2 0.2407 -0.2478 0.3578 0.093 Uiso calc PR 0.446(8) B 2
    H H6B3 0.3227 -0.2218 0.3807 0.093 Uiso calc PR 0.446(8) B 2
    C C111 0.10397(13) 0.20137(14) 0.25449(6) 0.0155(4) Uani d . 1 A .
    C C112 0.07887(14) 0.11957(15) 0.26091(6) 0.0174(5) Uani d . 1 . .
    H H112 0.1091 0.0749 0.2498 0.021 Uiso calc R 1 . .
    C C113 0.01013(15) 0.10227(15) 0.28339(6) 0.0198(5) Uani d . 1 A .
    H H113 -0.006 0.0458 0.2873 0.024 Uiso calc R 1 . .
    C C114 -0.03569(15) 0.16564(15) 0.30036(6) 0.0199(5) Uani d D 1 . .
    C C115 -0.01049(16) 0.24773(16) 0.29398(7) 0.0234(5) Uani d . 1 A .
    H H115 -0.0403 0.2922 0.3055 0.028 Uiso calc R 1 . .
    C C116 0.05759(14) 0.26562(14) 0.27102(7) 0.0200(5) Uani d . 1 . .
    H H116 0.0727 0.3221 0.2665 0.024 Uiso calc R 1 A .
    C C121 0.23735(14) 0.32196(14) 0.24048(6) 0.0187(5) Uani d . 1 . .
    H H121 0.1926 0.3653 0.2386 0.022 Uiso calc R 1 . .
    C C122 0.26715(17) 0.31755(16) 0.28140(7) 0.0261(5) Uani d . 1 . .
    H H12A 0.3082 0.2717 0.2841 0.031 Uiso calc R 1 . .
    H H12B 0.2191 0.3052 0.298 0.031 Uiso calc R 1 . .
    C C123 0.30747(18) 0.40018(16) 0.29338(8) 0.0336(7) Uani d . 1 . .
    H H12C 0.2652 0.4452 0.2924 0.04 Uiso calc R 1 . .
    H H12D 0.3274 0.3954 0.3196 0.04 Uiso calc R 1 . .
    C C124 0.38058(17) 0.42277(16) 0.26785(9) 0.0376(7) Uani d . 1 . .
    H H12E 0.4044 0.4771 0.2758 0.045 Uiso calc R 1 . .
    H H12F 0.4248 0.3799 0.2702 0.045 Uiso calc R 1 . .
    C C125 0.35206(17) 0.42832(16) 0.22722(9) 0.0355(7) Uani d . 1 . .
    H H12G 0.4008 0.4398 0.2109 0.043 Uiso calc R 1 . .
    H H12H 0.3123 0.4753 0.2245 0.043 Uiso calc R 1 . .
    C C126 0.30983(16) 0.34720(16) 0.21440(7) 0.0267(6) Uani d . 1 . .
    H H12I 0.3517 0.3018 0.2139 0.032 Uiso calc R 1 . .
    H H12J 0.2883 0.3546 0.1885 0.032 Uiso calc R 1 . .
    C C131 0.14855(15) 0.24185(14) 0.17773(6) 0.0181(5) Uani d . 1 . .
    H H131 0.1961 0.2528 0.1602 0.022 Uiso calc R 1 . .
    C C132 0.10437(15) 0.16316(15) 0.16354(7) 0.0229(5) Uani d . 1 . .
    H H13A 0.1436 0.1154 0.1644 0.027 Uiso calc R 1 . .
    H H13B 0.0566 0.1501 0.1802 0.027 Uiso calc R 1 . .
    C C133 0.07292(18) 0.17503(18) 0.12330(7) 0.0302(6) Uani d . 1 . .
    H H13C 0.1211 0.183 0.1062 0.036 Uiso calc R 1 . .
    H H13D 0.0426 0.1242 0.1152 0.036 Uiso calc R 1 . .
    C C134 0.01529(18) 0.24991(19) 0.12055(8) 0.0333(7) Uani d . 1 . .
    H H13E -0.036 0.2389 0.1353 0.04 Uiso calc R 1 . .
    H H13F -0.0012 0.2582 0.094 0.04 Uiso calc R 1 . .
    C C135 0.05677(17) 0.32905(18) 0.13510(7) 0.0309(6) Uani d . 1 . .
    H H13G 0.0158 0.3753 0.1348 0.037 Uiso calc R 1 . .
    H H13H 0.1035 0.3444 0.1182 0.037 Uiso calc R 1 . .
    C C136 0.09008(16) 0.31768(16) 0.17526(7) 0.0245(5) Uani d . 1 . .
    H H13I 0.0426 0.3099 0.1928 0.029 Uiso calc R 1 . .
    H H13J 0.1207 0.3686 0.183 0.029 Uiso calc R 1 . .
    C C211 0.38831(16) -0.06260(14) 0.26335(6) 0.0184(5) Uani d . 1 B .
    C C212 0.30787(17) -0.09523(15) 0.26457(7) 0.0251(5) Uani d . 1 . .
    H H212 0.2647 -0.0697 0.2503 0.03 Uiso calc R 1 . .
    C C213 0.2901(2) -0.16503(17) 0.28653(8) 0.0369(7) Uani d . 1 B .
    H H213 0.2348 -0.1864 0.2869 0.044 Uiso calc R 1 . .
    C C214 0.3509(2) -0.20404(17) 0.30784(7) 0.0388(8) Uani d D 1 . .
    C C215 0.4306(2) -0.17083(17) 0.30673(7) 0.0347(7) Uani d . 1 B .
    H H215 0.4734 -0.196 0.3214 0.042 Uiso calc R 1 . .
    C C216 0.44988(17) -0.10151(16) 0.28472(7) 0.0266(6) Uani d . 1 . .
    H H216 0.5054 -0.0806 0.2843 0.032 Uiso calc R 1 B .
    C C221 0.44359(15) -0.02103(15) 0.18819(6) 0.0178(5) Uani d . 1 . .
    H H221 0.4465 0.0253 0.1694 0.021 Uiso calc R 1 . .
    C C222 0.37912(17) -0.08287(17) 0.17341(7) 0.0269(5) Uani d . 1 . .
    H H22A 0.3234 -0.0562 0.1729 0.032 Uiso calc R 1 . .
    H H22B 0.3763 -0.1319 0.1903 0.032 Uiso calc R 1 . .
    C C223 0.40333(18) -0.1112(2) 0.13367(7) 0.0361(7) Uani d . 1 . .
    H H22C 0.3623 -0.1528 0.1246 0.043 Uiso calc R 1 . .
    H H22D 0.4014 -0.0626 0.1165 0.043 Uiso calc R 1 . .
    C C224 0.48995(19) -0.14917(18) 0.13265(8) 0.0337(7) Uani d . 1 . .
    H H22E 0.5053 -0.1616 0.1063 0.04 Uiso calc R 1 . .
    H H22F 0.4897 -0.2025 0.1468 0.04 Uiso calc R 1 . .
    C C225 0.55463(18) -0.09071(18) 0.14967(7) 0.0315(6) Uani d . 1 . .
    H H22G 0.5617 -0.0416 0.1331 0.038 Uiso calc R 1 . .
    H H22H 0.609 -0.12 0.1511 0.038 Uiso calc R 1 . .
    C C226 0.52968(15) -0.06103(16) 0.18898(7) 0.0231(5) Uani d . 1 . .
    H H22I 0.5294 -0.1091 0.2065 0.028 Uiso calc R 1 . .
    H H22J 0.5711 -0.02 0.1982 0.028 Uiso calc R 1 . .
    C C231 0.50106(14) 0.07875(15) 0.25216(6) 0.0177(4) Uani d . 1 . .
    H H231 0.5474 0.037 0.2532 0.021 Uiso calc R 1 . .
    C C232 0.52855(15) 0.15070(15) 0.22626(8) 0.0233(5) Uani d . 1 . .
    H H23A 0.5418 0.1282 0.201 0.028 Uiso calc R 1 . .
    H H23B 0.4821 0.191 0.2235 0.028 Uiso calc R 1 . .
    C C233 0.60515(16) 0.19557(18) 0.24207(7) 0.0302(6) Uani d . 1 . .
    H H23C 0.6534 0.157 0.2419 0.036 Uiso calc R 1 . .
    H H23D 0.619 0.2438 0.2258 0.036 Uiso calc R 1 . .
    C C234 0.59008(17) 0.22631(17) 0.28217(8) 0.0320(6) Uani d . 1 . .
    H H23E 0.6418 0.2519 0.2921 0.038 Uiso calc R 1 . .
    H H23F 0.5459 0.2695 0.282 0.038 Uiso calc R 1 . .
    C C235 0.56370(17) 0.15413(18) 0.30758(7) 0.0292(6) Uani d . 1 . .
    H H23G 0.6097 0.113 0.3093 0.035 Uiso calc R 1 . .
    H H23H 0.5523 0.1755 0.3332 0.035 Uiso calc R 1 . .
    C C236 0.48589(15) 0.11165(17) 0.29219(6) 0.0236(5) Uani d . 1 . .
    H H23I 0.439 0.152 0.2919 0.028 Uiso calc R 1 . .
    H H23J 0.4702 0.0646 0.3088 0.028 Uiso calc R 1 . .
    O O2A 0.1421(3) 0.9423(2) 0.19253(10) 0.0673(12) Uani d P 0.735(4) C 1
    C C7A 0.1229(3) 0.9277(3) 0.16044(16) 0.0412(12) Uani d P 0.735(4) C 1
    C C8A 0.1729(5) 0.9554(5) 0.12697(17) 0.0396(14) Uani d P 0.735(4) C 1
    H H8A1 0.2117 0.9996 0.1346 0.059 Uiso calc PR 0.735(4) C 1
    H H8A2 0.1352 0.9768 0.1075 0.059 Uiso calc PR 0.735(4) C 1
    H H8A3 0.2045 0.9079 0.117 0.059 Uiso calc PR 0.735(4) C 1
    C C9A 0.0460(4) 0.8777(4) 0.15197(15) 0.0715(19) Uani d P 0.735(4) C 1
    H H9A1 0.0163 0.8655 0.1754 0.107 Uiso calc PR 0.735(4) C 1
    H H9A2 0.062 0.8252 0.1398 0.107 Uiso calc PR 0.735(4) C 1
    H H9A3 0.0095 0.9096 0.1352 0.107 Uiso calc PR 0.735(4) C 1
    O O2B 0.0178(7) 0.9608(7) 0.1191(4) 0.079(4) Uani d P 0.265(4) C 2
    C C7B 0.0849(11) 0.9422(9) 0.1305(4) 0.055(4) Uani d P 0.265(4) C 2
    C C8B 0.1651(14) 0.9696(15) 0.1112(6) 0.052(5) Uani d P 0.265(4) C 2
    H H8B1 0.152 1.011 0.0918 0.079 Uiso calc PR 0.265(4) C 2
    H H8B2 0.192 0.921 0.0996 0.079 Uiso calc PR 0.265(4) C 2
    H H8B3 0.2029 0.9943 0.1298 0.079 Uiso calc PR 0.265(4) C 2
    C C9B 0.0960(14) 0.8978(12) 0.1642(5) 0.0673(12) Uani d P 0.265(4) C 2
    H H9B1 0.0461 0.8643 0.1693 0.101 Uiso calc PR 0.265(4) C 2
    H H9B2 0.1052 0.9372 0.1849 0.101 Uiso calc PR 0.265(4) C 2
    H H9B3 0.1446 0.8609 0.1618 0.101 Uiso calc PR 0.265(4) C 2
loop_
    _atom_site_aniso_label
    _atom_site_aniso_U_11
    _atom_site_aniso_U_22
    _atom_site_aniso_U_33
    _atom_site_aniso_U_12
    _atom_site_aniso_U_13
    _atom_site_aniso_U_23
    Rh1 0.01277(8) 0.01424(8) 0.01245(7) 0.00271(7) 0.00052(7) 0.00092(7)
    Cl 0.0220(3) 0.0260(3) 0.0169(2) 0.0078(2) 0.0037(2) 0.0048(2)
    C01 0.0141(10) 0.0176(11) 0.0238(11) 0.0057(8) 0.0006(9) -0.0003(10)
    O1 0.0280(10) 0.0342(11) 0.0187(8) 0.0082(8) -0.0009(7) 0.0006(8)
    P1 0.0132(3) 0.0138(3) 0.0156(2) 0.0022(2) 0.0013(2) 0.0018(2)
    P2 0.0141(3) 0.0144(3) 0.0137(3) 0.0033(2) -0.0001(2) 0.0007(2)
    C1A 0.0190(18) 0.0212(19) 0.026(2) -0.0022(17) 0.0063(16) 0.000(2)
    C2A 0.053(3) 0.063(4) 0.028(2) -0.029(2) 0.022(2) -0.015(2)
    C3A 0.025(3) 0.087(6) 0.076(5) 0.007(4) 0.020(3) 0.040(5)
    C4A 0.036(5) 0.0222(16) 0.041(2) -0.002(4) 0.006(4) 0.0106(15)
    C5A 0.062(4) 0.023(2) 0.070(5) -0.011(2) 0.035(6) 0.006(3)
    C6A 0.120(5) 0.068(4) 0.055(4) -0.028(4) -0.008(4) 0.019(3)
    C1B 0.0190(18) 0.0212(19) 0.026(2) -0.0022(17) 0.0063(16) 0.000(2)
    C2B 0.053(3) 0.063(4) 0.028(2) -0.029(2) 0.022(2) -0.015(2)
    C3B 0.013(3) 0.035(4) 0.036(3) -0.002(2) 0.005(2) 0.009(3)
    C4B 0.036(5) 0.0222(16) 0.041(2) -0.002(4) 0.006(4) 0.0106(15)
    C5B 0.062(4) 0.023(2) 0.070(5) -0.011(2) 0.035(6) 0.006(3)
    C6B 0.098(5) 0.039(4) 0.049(4) -0.022(4) 0.030(4) 0.009(3)
    C111 0.0139(11) 0.0161(10) 0.0166(10) 0.0029(9) 0.0000(8) 0.0005(9)
    C112 0.0165(11) 0.0163(11) 0.0195(11) 0.0004(10) -0.0016(8) -0.0016(9)
    C113 0.0205(12) 0.0178(12) 0.0209(12) -0.0030(9) -0.0013(9) -0.0003(9)
    C114 0.0178(12) 0.0238(13) 0.0181(11) -0.0036(10) 0.0007(9) -0.0021(10)
    C115 0.0210(13) 0.0206(13) 0.0285(14) 0.0021(10) 0.0080(11) -0.0033(10)
    C116 0.0194(11) 0.0141(10) 0.0264(13) 0.0010(9) 0.0048(10) 0.0020(10)
    C121 0.0171(11) 0.0159(11) 0.0232(12) 0.0012(9) -0.0003(9) 0.0010(9)
    C122 0.0281(13) 0.0241(14) 0.0260(13) -0.0015(10) -0.0024(11) -0.0043(10)
    C123 0.0318(16) 0.0271(15) 0.0418(16) -0.0017(12) -0.0069(13) -0.0126(12)
    C124 0.0234(13) 0.0213(13) 0.068(2) -0.0011(11) -0.0087(15) -0.0120(13)
    C125 0.0264(14) 0.0218(13) 0.0583(19) -0.0069(11) 0.0057(14) 0.0012(14)
    C126 0.0235(13) 0.0226(12) 0.0341(14) -0.0026(11) 0.0064(11) 0.0018(11)
    C131 0.0185(11) 0.0190(11) 0.0167(11) 0.0043(9) -0.0008(9) 0.0028(9)
    C132 0.0218(13) 0.0259(13) 0.0210(12) 0.0001(10) -0.0047(10) 0.0035(10)
    C133 0.0333(15) 0.0368(16) 0.0204(13) -0.0020(12) -0.0076(11) 0.0022(11)
    C134 0.0254(14) 0.0481(18) 0.0264(14) -0.0014(13) -0.0078(11) 0.0140(13)
    C135 0.0285(14) 0.0363(16) 0.0279(14) 0.0082(12) -0.0014(11) 0.0150(12)
    C136 0.0241(13) 0.0234(14) 0.0259(12) 0.0075(10) 0.0006(10) 0.0058(10)
    C211 0.0259(12) 0.0149(10) 0.0143(10) 0.0046(10) 0.0021(9) -0.0009(8)
    C212 0.0321(14) 0.0191(12) 0.0243(12) -0.0009(10) 0.0011(11) -0.0009(9)
    C213 0.0509(18) 0.0256(14) 0.0340(15) -0.0116(14) 0.0071(14) 0.0009(12)
    C214 0.077(2) 0.0163(12) 0.0235(13) 0.0031(15) 0.0115(13) 0.0024(11)
    C215 0.056(2) 0.0269(15) 0.0211(13) 0.0166(14) 0.0005(13) 0.0053(11)
    C216 0.0320(14) 0.0267(14) 0.0211(12) 0.0085(11) 0.0013(10) 0.0015(10)
    C221 0.0194(12) 0.0201(12) 0.0140(10) 0.0052(9) 0.0001(9) 0.0015(9)
    C222 0.0273(13) 0.0334(14) 0.0199(12) -0.0005(12) -0.0009(11) -0.0090(10)
    C223 0.0378(16) 0.0497(18) 0.0208(13) 0.0098(15) -0.0035(11) -0.0149(13)
    C224 0.0454(18) 0.0352(16) 0.0205(13) 0.0134(13) 0.0011(12) -0.0077(12)
    C225 0.0325(15) 0.0374(16) 0.0246(14) 0.0137(12) 0.0034(11) -0.0052(12)
    C226 0.0192(12) 0.0284(14) 0.0217(12) 0.0102(10) 0.0003(10) -0.0027(10)
    C231 0.0131(11) 0.0222(13) 0.0177(10) 0.0017(8) -0.0026(9) -0.0017(9)
    C232 0.0214(12) 0.0223(12) 0.0264(12) 0.0009(10) 0.0015(11) 0.0020(11)
    C233 0.0208(13) 0.0290(14) 0.0406(14) -0.0049(11) 0.0043(11) 0.0000(12)
    C234 0.0230(13) 0.0268(14) 0.0462(17) -0.0044(10) -0.0034(12) -0.0097(12)
    C235 0.0245(14) 0.0349(16) 0.0283(13) -0.0004(11) -0.0063(11) -0.0098(12)
    C236 0.0212(12) 0.0289(13) 0.0207(11) -0.0014(11) -0.0007(9) -0.0065(11)
    O2A 0.093(3) 0.058(2) 0.050(2) -0.015(2) -0.015(2) 0.0039(17)
    C7A 0.038(3) 0.021(2) 0.065(3) -0.0081(18) -0.003(2) -0.006(2)
    C8A 0.032(3) 0.035(3) 0.052(4) -0.003(2) -0.006(3) -0.007(3)
    C9A 0.069(4) 0.086(5) 0.060(3) -0.048(3) 0.026(3) -0.032(3)
    O2B 0.047(6) 0.060(7) 0.129(11) -0.014(5) 0.010(7) -0.008(7)
    C7B 0.072(11) 0.040(8) 0.054(9) 0.010(7) 0.010(8) 0.000(6)
    C8B 0.040(9) 0.053(11) 0.064(14) 0.001(8) -0.001(11) 0.010(10)
    C9B 0.093(3) 0.058(2) 0.050(2) -0.015(2) -0.015(2) 0.0039(17)
_geom_special_details
;
All e.s.d.'s (except the e.s.d. in the dihedral angle between two l.s. planes)
are estimated using the full covariance matrix. The cell e.s.d.'s are taken
into account individually in the estimation of e.s.d.'s in distances, angles
and torsion angles; correlations between e.s.d.'s in cell parameters are only
used when they are defined by crystal symmetry. An approximate (isotropic)
treatment of cell e.s.d.'s is used for estimating e.s.d.'s involving l.s.
planes.
;
loop_
    _geom_bond_atom_site_label_1
    _geom_bond_atom_site_label_2
    _geom_bond_site_symmetry_2
    _geom_bond_distance
    _geom_bond_publ_flag
    Rh1 C01 . 1.802(2) ?
    Rh1 P1 . 2.3237(6) ?
    Rh1 P2 . 2.3253(6) ?
    Rh1 Cl . 2.3724(6) ?
    C01 O1 . 1.141(3) ?
    P1 C111 . 1.824(2) ?
    P1 C121 . 1.843(2) ?
    P1 C131 . 1.846(2) ?
    P2 C211 . 1.823(2) ?
    P2 C231 . 1.844(2) ?
    P2 C221 . 1.846(2) ?
    C1A C114 . 1.519(10) ?
    C1A C2A . 1.524(10) ?
    C1A C3A . 1.534(11) ?
    C1A H1A . 1 ?
    C2A H2A1 . 0.98 ?
    C2A H2A2 . 0.98 ?
    C2A H2A3 . 0.98 ?
    C3A H3A1 . 0.98 ?
    C3A H3A2 . 0.98 ?
    C3A H3A3 . 0.98 ?
    C4A C5A . 1.517(12) ?
    C4A C214 . 1.575(8) ?
    C4A C6A . 1.594(10) ?
    C4A H4A . 1 ?
    C5A H5A1 . 0.98 ?
    C5A H5A2 . 0.98 ?
    C5A H5A3 . 0.98 ?
    C6A H6A1 . 0.98 ?
    C6A H6A2 . 0.98 ?
    C6A H6A3 . 0.98 ?
    C1B C114 . 1.515(11) ?
    C1B C2B . 1.524(12) ?
    C1B C3B . 1.532(11) ?
    C1B H1B . 1 ?
    C2B H2B1 . 0.98 ?
    C2B H2B2 . 0.98 ?
    C2B H2B3 . 0.98 ?
    C3B H3B1 . 0.98 ?
    C3B H3B2 . 0.98 ?
    C3B H3B3 . 0.98 ?
    C4B C6B . 1.440(11) ?
    C4B C5B . 1.486(14) ?
    C4B C214 . 1.506(10) ?
    C4B H4B . 1 ?
    C5B H5B1 . 0.98 ?
    C5B H5B2 . 0.98 ?
    C5B H5B3 . 0.98 ?
    C6B H6B1 . 0.98 ?
    C6B H6B2 . 0.98 ?
    C6B H6B3 . 0.98 ?
    C111 C112 . 1.389(3) ?
    C111 C116 . 1.398(3) ?
    C112 C113 . 1.388(3) ?
    C112 H112 . 0.95 ?
    C113 C114 . 1.390(3) ?
    C113 H113 . 0.95 ?
    C114 C115 . 1.394(3) ?
    C115 C116 . 1.392(3) ?
    C115 H115 . 0.95 ?
    C116 H116 . 0.95 ?
    C121 C122 . 1.533(3) ?
    C121 C126 . 1.540(3) ?
    C121 H121 . 1 ?
    C122 C123 . 1.533(3) ?
    C122 H12A . 0.99 ?
    C122 H12B . 0.99 ?
    C123 C124 . 1.525(4) ?
    C123 H12C . 0.99 ?
    C123 H12D . 0.99 ?
    C124 C125 . 1.518(4) ?
    C124 H12E . 0.99 ?
    C124 H12F . 0.99 ?
    C125 C126 . 1.534(3) ?
    C125 H12G . 0.99 ?
    C125 H12H . 0.99 ?
    C126 H12I . 0.99 ?
    C126 H12J . 0.99 ?
    C131 C132 . 1.531(3) ?
    C131 C136 . 1.536(3) ?
    C131 H131 . 1 ?
    C132 C133 . 1.529(3) ?
    C132 H13A . 0.99 ?
    C132 H13B . 0.99 ?
    C133 C134 . 1.516(4) ?
    C133 H13C . 0.99 ?
    C133 H13D . 0.99 ?
    C134 C135 . 1.521(4) ?
    C134 H13E . 0.99 ?
    C134 H13F . 0.99 ?
    C135 C136 . 1.535(3) ?
    C135 H13G . 0.99 ?
    C135 H13H . 0.99 ?
    C136 H13I . 0.99 ?
    C136 H13J . 0.99 ?
    C211 C212 . 1.391(3) ?
    C211 C216 . 1.392(3) ?
    C212 C213 . 1.393(3) ?
    C212 H212 . 0.95 ?
    C213 C214 . 1.383(4) ?
    C213 H213 . 0.95 ?
    C214 C215 . 1.383(4) ?
    C215 C216 . 1.393(4) ?
    C215 H215 . 0.95 ?
    C216 H216 . 0.95 ?
    C221 C226 . 1.520(3) ?
    C221 C222 . 1.524(3) ?
    C221 H221 . 1 ?
    C222 C223 . 1.534(3) ?
    C222 H22A . 0.99 ?
    C222 H22B . 0.99 ?
    C223 C224 . 1.515(4) ?
    C223 H22C . 0.99 ?
    C223 H22D . 0.99 ?
    C224 C225 . 1.522(4) ?
    C224 H22E . 0.99 ?
    C224 H22F . 0.99 ?
    C225 C226 . 1.529(3) ?
    C225 H22G . 0.99 ?
    C225 H22H . 0.99 ?
    C226 H22I . 0.99 ?
    C226 H22J . 0.99 ?
    C231 C236 . 1.537(3) ?
    C231 C232 . 1.539(3) ?
    C231 H231 . 1 ?
    C232 C233 . 1.529(3) ?
    C232 H23A . 0.99 ?
    C232 H23B . 0.99 ?
    C233 C234 . 1.528(4) ?
    C233 H23C . 0.99 ?
    C233 H23D . 0.99 ?
    C234 C235 . 1.527(4) ?
    C234 H23E . 0.99 ?
    C234 H23F . 0.99 ?
    C235 C236 . 1.521(3) ?
    C235 H23G . 0.99 ?
    C235 H23H . 0.99 ?
    C236 H23I . 0.99 ?
    C236 H23J . 0.99 ?
    O2A C7A . 1.205(6) ?
    C7A C9A . 1.499(6) ?
    C7A C8A . 1.502(8) ?
    C8A H8A1 . 0.98 ?
    C8A H8A2 . 0.98 ?
    C8A H8A3 . 0.98 ?
    C9A H9A1 . 0.98 ?
    C9A H9A2 . 0.98 ?
    C9A H9A3 . 0.98 ?
    O2B C7B . 1.186(18) ?
    C7B C9B . 1.40(2) ?
    C7B C8B . 1.52(3) ?
    C8B H8B1 . 0.98 ?
    C8B H8B2 . 0.98 ?
    C8B H8B3 . 0.98 ?
    C9B H9B1 . 0.98 ?
    C9B H9B2 . 0.98 ?
    C9B H9B3 . 0.98 ?
loop_
    _geom_angle_atom_site_label_1
    _geom_angle_atom_site_label_2
    _geom_angle_atom_site_label_3
    _geom_angle_site_symmetry_1
    _geom_angle_site_symmetry_3
    _geom_angle
    _geom_angle_publ_flag
    C01 Rh1 P1 . . 88.91(7) ?
    C01 Rh1 P2 . . 89.06(7) ?
    P1 Rh1 P2 . . 173.42(2) ?
    C01 Rh1 Cl . . 179.13(7) ?
    P1 Rh1 Cl . . 90.47(2) ?
    P2 Rh1 Cl . . 91.49(2) ?
    O1 C01 Rh1 . . 178.8(2) ?
    C111 P1 C121 . . 105.66(11) ?
    C111 P1 C131 . . 104.15(10) ?
    C121 P1 C131 . . 105.72(10) ?
    C111 P1 Rh1 . . 114.53(7) ?
    C121 P1 Rh1 . . 110.17(8) ?
    C131 P1 Rh1 . . 115.75(8) ?
    C211 P2 C231 . . 105.67(11) ?
    C211 P2 C221 . . 104.08(10) ?
    C231 P2 C221 . . 105.04(11) ?
    C211 P2 Rh1 . . 114.75(8) ?
    C231 P2 Rh1 . . 111.58(8) ?
    C221 P2 Rh1 . . 114.77(7) ?
    C114 C1A C2A . . 112.8(7) ?
    C114 C1A C3A . . 110.7(9) ?
    C2A C1A C3A . . 107.8(8) ?
    C114 C1A H1A . . 108.5 ?
    C2A C1A H1A . . 108.5 ?
    C3A C1A H1A . . 108.5 ?
    C5A C4A C214 . . 105.2(14) ?
    C5A C4A C6A . . 103.4(12) ?
    C214 C4A C6A . . 105.6(5) ?
    C5A C4A H4A . . 113.9 ?
    C214 C4A H4A . . 113.9 ?
    C6A C4A H4A . . 113.9 ?
    C114 C1B C2B . . 114.6(10) ?
    C114 C1B C3B . . 110.5(8) ?
    C2B C1B C3B . . 108.5(9) ?
    C114 C1B H1B . . 107.7 ?
    C2B C1B H1B . . 107.7 ?
    C3B C1B H1B . . 107.7 ?
    C1B C2B H2B1 . . 109.5 ?
    C1B C2B H2B2 . . 109.5 ?
    H2B1 C2B H2B2 . . 109.5 ?
    C1B C2B H2B3 . . 109.5 ?
    H2B1 C2B H2B3 . . 109.5 ?
    H2B2 C2B H2B3 . . 109.5 ?
    C1B C3B H3B1 . . 109.5 ?
    C1B C3B H3B2 . . 109.5 ?
    H3B1 C3B H3B2 . . 109.5 ?
    C1B C3B H3B3 . . 109.5 ?
    H3B1 C3B H3B3 . . 109.5 ?
    H3B2 C3B H3B3 . . 109.5 ?
    C6B C4B C5B . . 116.8(16) ?
    C6B C4B C214 . . 111.3(8) ?
    C5B C4B C214 . . 114.0(17) ?
    C6B C4B H4B . . 104.4 ?
    C5B C4B H4B . . 104.4 ?
    C214 C4B H4B . . 104.4 ?
    C4B C5B H5B1 . . 109.5 ?
    C4B C5B H5B2 . . 109.5 ?
    H5B1 C5B H5B2 . . 109.5 ?
    C4B C5B H5B3 . . 109.5 ?
    H5B1 C5B H5B3 . . 109.5 ?
    H5B2 C5B H5B3 . . 109.5 ?
    C4B C6B H6B1 . . 109.5 ?
    C4B C6B H6B2 . . 109.5 ?
    H6B1 C6B H6B2 . . 109.5 ?
    C4B C6B H6B3 . . 109.5 ?
    H6B1 C6B H6B3 . . 109.5 ?
    H6B2 C6B H6B3 . . 109.5 ?
    C112 C111 C116 . . 118.1(2) ?
    C112 C111 P1 . . 119.38(17) ?
    C116 C111 P1 . . 122.51(18) ?
    C113 C112 C111 . . 120.8(2) ?
    C113 C112 H112 . . 119.6 ?
    C111 C112 H112 . . 119.6 ?
    C112 C113 C114 . . 121.5(2) ?
    C112 C113 H113 . . 119.2 ?
    C114 C113 H113 . . 119.2 ?
    C113 C114 C115 . . 117.7(2) ?
    C113 C114 C1B . . 121.7(7) ?
    C115 C114 C1B . . 120.4(7) ?
    C113 C114 C1A . . 119.0(6) ?
    C115 C114 C1A . . 123.2(6) ?
    C116 C115 C114 . . 121.1(2) ?
    C116 C115 H115 . . 119.5 ?
    C114 C115 H115 . . 119.5 ?
    C115 C116 C111 . . 120.7(2) ?
    C115 C116 H116 . . 119.6 ?
    C111 C116 H116 . . 119.6 ?
    C122 C121 C126 . . 110.4(2) ?
    C122 C121 P1 . . 111.67(16) ?
    C126 C121 P1 . . 109.05(16) ?
    C122 C121 H121 . . 108.5 ?
    C126 C121 H121 . . 108.5 ?
    P1 C121 H121 . . 108.5 ?
    C121 C122 C123 . . 110.8(2) ?
    C121 C122 H12A . . 109.5 ?
    C123 C122 H12A . . 109.5 ?
    C121 C122 H12B . . 109.5 ?
    C123 C122 H12B . . 109.5 ?
    H12A C122 H12B . . 108.1 ?
    C124 C123 C122 . . 111.3(2) ?
    C124 C123 H12C . . 109.4 ?
    C122 C123 H12C . . 109.4 ?
    C124 C123 H12D . . 109.4 ?
    C122 C123 H12D . . 109.4 ?
    H12C C123 H12D . . 108 ?
    C125 C124 C123 . . 110.5(2) ?
    C125 C124 H12E . . 109.6 ?
    C123 C124 H12E . . 109.6 ?
    C125 C124 H12F . . 109.6 ?
    C123 C124 H12F . . 109.6 ?
    H12E C124 H12F . . 108.1 ?
    C124 C125 C126 . . 111.5(2) ?
    C124 C125 H12G . . 109.3 ?
    C126 C125 H12G . . 109.3 ?
    C124 C125 H12H . . 109.3 ?
    C126 C125 H12H . . 109.3 ?
    H12G C125 H12H . . 108 ?
    C125 C126 C121 . . 112.1(2) ?
    C125 C126 H12I . . 109.2 ?
    C121 C126 H12I . . 109.2 ?
    C125 C126 H12J . . 109.2 ?
    C121 C126 H12J . . 109.2 ?
    H12I C126 H12J . . 107.9 ?
    C132 C131 C136 . . 110.5(2) ?
    C132 C131 P1 . . 109.49(15) ?
    C136 C131 P1 . . 115.69(17) ?
    C132 C131 H131 . . 106.9 ?
    C136 C131 H131 . . 106.9 ?
    P1 C131 H131 . . 106.9 ?
    C133 C132 C131 . . 111.0(2) ?
    C133 C132 H13A . . 109.4 ?
    C131 C132 H13A . . 109.4 ?
    C133 C132 H13B . . 109.4 ?
    C131 C132 H13B . . 109.4 ?
    H13A C132 H13B . . 108 ?
    C134 C133 C132 . . 111.1(2) ?
    C134 C133 H13C . . 109.4 ?
    C132 C133 H13C . . 109.4 ?
    C134 C133 H13D . . 109.4 ?
    C132 C133 H13D . . 109.4 ?
    H13C C133 H13D . . 108 ?
    C133 C134 C135 . . 111.8(2) ?
    C133 C134 H13E . . 109.3 ?
    C135 C134 H13E . . 109.3 ?
    C133 C134 H13F . . 109.3 ?
    C135 C134 H13F . . 109.3 ?
    H13E C134 H13F . . 107.9 ?
    C134 C135 C136 . . 111.7(2) ?
    C134 C135 H13G . . 109.3 ?
    C136 C135 H13G . . 109.3 ?
    C134 C135 H13H . . 109.3 ?
    C136 C135 H13H . . 109.3 ?
    H13G C135 H13H . . 107.9 ?
    C135 C136 C131 . . 111.0(2) ?
    C135 C136 H13I . . 109.4 ?
    C131 C136 H13I . . 109.4 ?
    C135 C136 H13J . . 109.4 ?
    C131 C136 H13J . . 109.4 ?
    H13I C136 H13J . . 108 ?
    C212 C211 C216 . . 118.1(2) ?
    C212 C211 P2 . . 118.22(18) ?
    C216 C211 P2 . . 123.7(2) ?
    C211 C212 C213 . . 120.5(3) ?
    C211 C212 H212 . . 119.7 ?
    C213 C212 H212 . . 119.7 ?
    C214 C213 C212 . . 121.7(3) ?
    C214 C213 H213 . . 119.1 ?
    C212 C213 H213 . . 119.1 ?
    C213 C214 C215 . . 117.4(3) ?
    C213 C214 C4B . . 131.0(5) ?
    C215 C214 C4B . . 111.6(5) ?
    C213 C214 C4A . . 111.0(4) ?
    C215 C214 C4A . . 131.6(4) ?
    C214 C215 C216 . . 121.8(3) ?
    C214 C215 H215 . . 119.1 ?
    C216 C215 H215 . . 119.1 ?
    C211 C216 C215 . . 120.4(3) ?
    C211 C216 H216 . . 119.8 ?
    C215 C216 H216 . . 119.8 ?
    C226 C221 C222 . . 110.3(2) ?
    C226 C221 P2 . . 115.98(16) ?
    C222 C221 P2 . . 110.75(17) ?
    C226 C221 H221 . . 106.4 ?
    C222 C221 H221 . . 106.4 ?
    P2 C221 H221 . . 106.4 ?
    C221 C222 C223 . . 109.8(2) ?
    C221 C222 H22A . . 109.7 ?
    C223 C222 H22A . . 109.7 ?
    C221 C222 H22B . . 109.7 ?
    C223 C222 H22B . . 109.7 ?
    H22A C222 H22B . . 108.2 ?
    C224 C223 C222 . . 111.8(2) ?
    C224 C223 H22C . . 109.2 ?
    C222 C223 H22C . . 109.2 ?
    C224 C223 H22D . . 109.2 ?
    C222 C223 H22D . . 109.2 ?
    H22C C223 H22D . . 107.9 ?
    C223 C224 C225 . . 111.5(2) ?
    C223 C224 H22E . . 109.3 ?
    C225 C224 H22E . . 109.3 ?
    C223 C224 H22F . . 109.3 ?
    C225 C224 H22F . . 109.3 ?
    H22E C224 H22F . . 108 ?
    C224 C225 C226 . . 112.1(2) ?
    C224 C225 H22G . . 109.2 ?
    C226 C225 H22G . . 109.2 ?
    C224 C225 H22H . . 109.2 ?
    C226 C225 H22H . . 109.2 ?
    H22G C225 H22H . . 107.9 ?
    C221 C226 C225 . . 110.6(2) ?
    C221 C226 H22I . . 109.5 ?
    C225 C226 H22I . . 109.5 ?
    C221 C226 H22J . . 109.5 ?
    C225 C226 H22J . . 109.5 ?
    H22I C226 H22J . . 108.1 ?
    C236 C231 C232 . . 110.0(2) ?
    C236 C231 P2 . . 112.07(16) ?
    C232 C231 P2 . . 110.24(15) ?
    C236 C231 H231 . . 108.1 ?
    C232 C231 H231 . . 108.1 ?
    P2 C231 H231 . . 108.1 ?
    C233 C232 C231 . . 111.2(2) ?
    C233 C232 H23A . . 109.4 ?
    C231 C232 H23A . . 109.4 ?
    C233 C232 H23B . . 109.4 ?
    C231 C232 H23B . . 109.4 ?
    H23A C232 H23B . . 108 ?
    C234 C233 C232 . . 111.6(2) ?
    C234 C233 H23C . . 109.3 ?
    C232 C233 H23C . . 109.3 ?
    C234 C233 H23D . . 109.3 ?
    C232 C233 H23D . . 109.3 ?
    H23C C233 H23D . . 108 ?
    C235 C234 C233 . . 110.6(2) ?
    C235 C234 H23E . . 109.5 ?
    C233 C234 H23E . . 109.5 ?
    C235 C234 H23F . . 109.5 ?
    C233 C234 H23F . . 109.5 ?
    H23E C234 H23F . . 108.1 ?
    C236 C235 C234 . . 110.6(2) ?
    C236 C235 H23G . . 109.5 ?
    C234 C235 H23G . . 109.5 ?
    C236 C235 H23H . . 109.5 ?
    C234 C235 H23H . . 109.5 ?
    H23G C235 H23H . . 108.1 ?
    C235 C236 C231 . . 110.9(2) ?
    C235 C236 H23I . . 109.5 ?
    C231 C236 H23I . . 109.5 ?
    C235 C236 H23J . . 109.5 ?
    C231 C236 H23J . . 109.5 ?
    H23I C236 H23J . . 108 ?
    O2A C7A C9A . . 120.3(5) ?
    O2A C7A C8A . . 123.8(5) ?
    C9A C7A C8A . . 115.9(5) ?
    O2B C7B C9B . . 122.3(17) ?
    O2B C7B C8B . . 122.4(14) ?
    C9B C7B C8B . . 115.1(17) ?
    C7B C8B H8B1 . . 109.5 ?
    C7B C8B H8B2 . . 109.5 ?
    H8B1 C8B H8B2 . . 109.5 ?
    C7B C8B H8B3 . . 109.5 ?
    H8B1 C8B H8B3 . . 109.5 ?
    H8B2 C8B H8B3 . . 109.5 ?
    C7B C9B H9B1 . . 109.5 ?
    C7B C9B H9B2 . . 109.5 ?
    H9B1 C9B H9B2 . . 109.5 ?
    C7B C9B H9B3 . . 109.5 ?
    H9B1 C9B H9B3 . . 109.5 ?
    H9B2 C9B H9B3 . . 109.5 ?
loop_
    _geom_torsion_atom_site_label_1
    _geom_torsion_atom_site_label_2
    _geom_torsion_atom_site_label_3
    _geom_torsion_atom_site_label_4
    _geom_torsion_site_symmetry_1
    _geom_torsion_site_symmetry_2
    _geom_torsion_site_symmetry_3
    _geom_torsion_site_symmetry_4
    _geom_torsion
    _geom_torsion_publ_flag
    C01 Rh1 P1 C111 . . . . -34.86(11) ?
    Cl Rh1 P1 C111 . . . . 145.75(8) ?
    C01 Rh1 P1 C121 . . . . 84.08(11) ?
    Cl Rh1 P1 C121 . . . . -95.32(8) ?
    C01 Rh1 P1 C131 . . . . -156.08(11) ?
    Cl Rh1 P1 C131 . . . . 24.52(9) ?
    C01 Rh1 P2 C211 . . . . 38.16(11) ?
    Cl Rh1 P2 C211 . . . . -142.51(8) ?
    C01 Rh1 P2 C231 . . . . -81.99(10) ?
    Cl Rh1 P2 C231 . . . . 97.34(8) ?
    C01 Rh1 P2 C221 . . . . 158.68(11) ?
    Cl Rh1 P2 C221 . . . . -21.99(9) ?
    C121 P1 C111 C112 . . . . -153.34(18) ?
    C131 P1 C111 C112 . . . . 95.51(18) ?
    Rh1 P1 C111 C112 . . . . -31.89(19) ?
    C121 P1 C111 C116 . . . . 27.7(2) ?
    C131 P1 C111 C116 . . . . -83.4(2) ?
    Rh1 P1 C111 C116 . . . . 149.18(17) ?
    C116 C111 C112 C113 . . . . -0.6(3) ?
    P1 C111 C112 C113 . . . . -179.56(17) ?
    C111 C112 C113 C114 . . . . -0.3(3) ?
    C112 C113 C114 C115 . . . . 0.2(4) ?
    C112 C113 C114 C1B . . . . 175.0(6) ?
    C112 C113 C114 C1A . . . . -176.1(5) ?
    C2B C1B C114 C113 . . . . 157.2(7) ?
    C3B C1B C114 C113 . . . . -79.9(12) ?
    C2B C1B C114 C115 . . . . -28.2(12) ?
    C3B C1B C114 C115 . . . . 94.7(10) ?
    C2B C1B C114 C1A . . . . 84(7) ?
    C3B C1B C114 C1A . . . . -153(9) ?
    C2A C1A C114 C113 . . . . 110.5(9) ?
    C3A C1A C114 C113 . . . . -128.6(8) ?
    C2A C1A C114 C115 . . . . -65.5(11) ?
    C3A C1A C114 C115 . . . . 55.4(9) ?
    C2A C1A C114 C1B . . . . -138(9) ?
    C3A C1A C114 C1B . . . . -17(7) ?
    C113 C114 C115 C116 . . . . 0.8(4) ?
    C1B C114 C115 C116 . . . . -174.1(6) ?
    C1A C114 C115 C116 . . . . 176.9(5) ?
    C114 C115 C116 C111 . . . . -1.7(4) ?
    C112 C111 C116 C115 . . . . 1.5(3) ?
    P1 C111 C116 C115 . . . . -179.52(19) ?
    C111 P1 C121 C122 . . . . 62.27(18) ?
    C131 P1 C121 C122 . . . . 172.31(17) ?
    Rh1 P1 C121 C122 . . . . -61.95(17) ?
    C111 P1 C121 C126 . . . . -175.40(16) ?
    C131 P1 C121 C126 . . . . -65.36(18) ?
    Rh1 P1 C121 C126 . . . . 60.38(17) ?
    C126 C121 C122 C123 . . . . 55.1(3) ?
    P1 C121 C122 C123 . . . . 176.66(18) ?
    C121 C122 C123 C124 . . . . -57.7(3) ?
    C122 C123 C124 C125 . . . . 57.6(3) ?
    C123 C124 C125 C126 . . . . -55.8(3) ?
    C124 C125 C126 C121 . . . . 54.6(3) ?
    C122 C121 C126 C125 . . . . -53.9(3) ?
    P1 C121 C126 C125 . . . . -176.98(18) ?
    C111 P1 C131 C132 . . . . -64.11(18) ?
    C121 P1 C131 C132 . . . . -175.22(16) ?
    Rh1 P1 C131 C132 . . . . 62.54(17) ?
    C111 P1 C131 C136 . . . . 61.5(2) ?
    C121 P1 C131 C136 . . . . -49.6(2) ?
    Rh1 P1 C131 C136 . . . . -171.83(16) ?
    C136 C131 C132 C133 . . . . 56.8(3) ?
    P1 C131 C132 C133 . . . . -174.60(17) ?
    C131 C132 C133 C134 . . . . -56.8(3) ?
    C132 C133 C134 C135 . . . . 55.4(3) ?
    C133 C134 C135 C136 . . . . -54.4(3) ?
    C134 C135 C136 C131 . . . . 54.4(3) ?
    C132 C131 C136 C135 . . . . -55.5(3) ?
    P1 C131 C136 C135 . . . . 179.40(18) ?
    C231 P2 C211 C212 . . . . 156.74(18) ?
    C221 P2 C211 C212 . . . . -92.88(19) ?
    Rh1 P2 C211 C212 . . . . 33.4(2) ?
    C231 P2 C211 C216 . . . . -25.4(2) ?
    C221 P2 C211 C216 . . . . 85.0(2) ?
    Rh1 P2 C211 C216 . . . . -148.73(17) ?
    C216 C211 C212 C213 . . . . -0.2(3) ?
    P2 C211 C212 C213 . . . . 177.77(19) ?
    C211 C212 C213 C214 . . . . 0.3(4) ?
    C212 C213 C214 C215 . . . . 0.3(4) ?
    C212 C213 C214 C4B . . . . -178.1(6) ?
    C212 C213 C214 C4A . . . . -179.6(4) ?
    C6B C4B C214 C213 . . . . -68.4(12) ?
    C5B C4B C214 C213 . . . . 66(2) ?
    C6B C4B C214 C215 . . . . 113.1(8) ?
    C5B C4B C214 C215 . . . . -112(2) ?
    C6B C4B C214 C4A . . . . -64.4(19) ?
    C5B C4B C214 C4A . . . . 70(3) ?
    C5A C4A C214 C213 . . . . 98.3(13) ?
    C6A C4A C214 C213 . . . . -152.7(6) ?
    C5A C4A C214 C215 . . . . -81.5(14) ?
    C6A C4A C214 C215 . . . . 27.5(10) ?
    C5A C4A C214 C4B . . . . -78(3) ?
    C6A C4A C214 C4B . . . . 30.5(19) ?
    C213 C214 C215 C216 . . . . -0.8(4) ?
    C4B C214 C215 C216 . . . . 177.9(5) ?
    C4A C214 C215 C216 . . . . 179.0(5) ?
    C212 C211 C216 C215 . . . . -0.3(3) ?
    P2 C211 C216 C215 . . . . -178.19(19) ?
    C214 C215 C216 C211 . . . . 0.8(4) ?
    C211 P2 C221 C226 . . . . -70.5(2) ?
    C231 P2 C221 C226 . . . . 40.3(2) ?
    Rh1 P2 C221 C226 . . . . 163.22(16) ?
    C211 P2 C221 C222 . . . . 56.12(19) ?
    C231 P2 C221 C222 . . . . 166.96(17) ?
    Rh1 P2 C221 C222 . . . . -70.12(18) ?
    C226 C221 C222 C223 . . . . -59.0(3) ?
    P2 C221 C222 C223 . . . . 171.20(18) ?
    C221 C222 C223 C224 . . . . 56.9(3) ?
    C222 C223 C224 C225 . . . . -53.6(3) ?
    C223 C224 C225 C226 . . . . 52.6(3) ?
    C222 C221 C226 C225 . . . . 58.3(3) ?
    P2 C221 C226 C225 . . . . -174.83(19) ?
    C224 C225 C226 C221 . . . . -55.0(3) ?
    C211 P2 C231 C236 . . . . -62.33(19) ?
    C221 P2 C231 C236 . . . . -172.02(17) ?
    Rh1 P2 C231 C236 . . . . 63.03(18) ?
    C211 P2 C231 C232 . . . . 174.74(16) ?
    C221 P2 C231 C232 . . . . 65.04(18) ?
    Rh1 P2 C231 C232 . . . . -59.91(17) ?
    C236 C231 C232 C233 . . . . 55.3(3) ?
    P2 C231 C232 C233 . . . . 179.41(17) ?
    C231 C232 C233 C234 . . . . -55.1(3) ?
    C232 C233 C234 C235 . . . . 55.7(3) ?
    C233 C234 C235 C236 . . . . -57.2(3) ?
    C234 C235 C236 C231 . . . . 58.4(3) ?
    C232 C231 C236 C235 . . . . -57.2(3) ?
    P2 C231 C236 C235 . . . . 179.80(18) ?
loop_
    _geom_hbond_atom_site_label_D
    _geom_hbond_atom_site_label_H
    _geom_hbond_atom_site_label_A
    _geom_hbond_site_symmetry_A
    _geom_hbond_distance_DH
    _geom_hbond_distance_HA
    _geom_hbond_distance_DA
    _geom_hbond_angle_DHA
    C131 H131 Cl . 1.00 2.76 3.332(2) 116.8
    C221 H221 Cl . 1.00 2.67 3.324(2) 123.0
    C224 H22E O1 8_544 0.99 2.70 3.359(3) 124.2
