# Supplementary material for: trans-Carbonyl­chloridobis[dicyclo­hex­yl(4-isopropyl­phen­yl)phosphane]rhodium(I) acetone monosolvate
Source: Acta Crystallogr Sect E Struct Rep Online. 2011 Aug 27;67(Pt 9):m1286–7. doi: 10.1107/S1600536811033447 (PMC3200912; doi:10.1107/S1600536811033447)
Supplement: Supplementary file 2 [file e-67-m1286-Isup2.hkl]

#
# h,k,l, Fc-squared, Fo-squared, sigma(Fo-squared) and status flag
#
data_I
_shelx_title ' mo_10bo_sizw1_0m in P4(3)2(1)2'
_shelx_refln_list_code          4
_shelx_F_calc_maximum      584.20
_exptl_crystal_F_000      3648.00
_reflns_d_resolution_high  0.7477
 
loop_
 _symmetry_equiv_pos_as_xyz
 'x, y, z'
 '-x, -y, z+1/2'
 'x+1/2, -y+1/2, -z+1/4'
 '-x+1/2, y+1/2, -z+3/4'
 '-y, -x, -z+1/2'
 'y, x, -z'
 'y+1/2, -x+1/2, z+1/4'
 '-y+1/2, x+1/2, z+3/4'
 
_cell_length_a    16.0130
_cell_length_b    16.0130
_cell_length_c    35.5570
_cell_angle_alpha  90.000
_cell_angle_beta   90.000
_cell_angle_gamma  90.000
 
_shelx_F_squared_multiplier     1.000
 
loop_
 _refln_index_h
 _refln_index_k
 _refln_index_l
 _refln_F_squared_calc
 _refln_F_squared_meas
 _refln_F_squared_sigma
 _refln_observed_status
   1   1   0   103818.89   101822.77    966.25 o
   0   2   0    32177.61    32385.27    314.62 o
   1   2   0    22974.59    22067.75    155.97 o
   2   2   0     4060.39     4212.49     69.42 o
   1   3   0      401.20      410.12     25.56 o
   2   3   0   259053.73   256256.97   1722.83 o
   3   3   0     3531.49     3295.92     92.72 o
   0   4   0   132608.97   133567.64   1225.58 o
   1   4   0    44006.70    45022.66    303.26 o
   2   4   0     9497.95     9112.27     88.34 o
   3   4   0    24450.30    23604.83    186.96 o
   4   4   0    38153.94    36353.37    396.00 o
   1   5   0     4682.51     4719.01     62.88 o
   2   5   0       18.61       -9.12     30.76 o
   3   5   0       65.17       22.19     33.58 o
   4   5   0       32.41       -0.12     32.43 o
   5   5   0   179032.72   180121.53   1746.18 o
   0   6   0      703.74     1068.18     55.92 o
   1   6   0    66092.38    64968.55    436.70 o
   2   6   0       39.22       43.23     33.69 o
   3   6   0     2182.88     2424.71     52.79 o
   4   6   0     5730.16     5533.26     82.64 o
   5   6   0    11906.54    11503.15    120.74 o
   6   6   0    26630.96    29600.29    336.24 o
   1   7   0     9458.27     9798.83     99.17 o
   2   7   0    13110.82    12268.49    119.12 o
   3   7   0    13721.76    13876.48    130.41 o
   4   7   0     8842.68     7626.40     95.91 o
   5   7   0    34139.73    32011.58    271.89 o
   6   7   0     4602.35     4839.53     80.04 o
   7   7   0     4392.94     4290.58    119.12 o
   0   8   0      400.50      480.85     53.44 o
   1   8   0     4365.58     4902.11     73.03 o
   2   8   0     1765.67     1637.42     46.35 o
   3   8   0    25187.45    24929.95    199.28 o
   4   8   0    25518.42    25854.59    212.60 o
   5   8   0     9907.72    10860.84    121.10 o
   6   8   0      512.01      433.55     42.20 o
   7   8   0    18248.84    19890.86    188.98 o
   8   8   0    48990.07    50401.89    609.16 o
   1   9   0     4377.06     4237.15     74.15 o
   2   9   0    37596.01    35499.15    265.77 o
   3   9   0     4647.23     4755.56     77.46 o
   4   9   0     2797.47     3187.68     76.54 o
   5   9   0      225.99      203.55     49.78 o
   6   9   0      163.34      146.40     49.84 o
   7   9   0     5571.38     5945.46    114.85 o
   8   9   0     3488.51     3602.31    119.06 o
   9   9   0     9667.42    11254.74    277.22 o
   0  10   0    36394.43    37424.70    402.53 o
   1  10   0    30566.81    30117.28    242.41 o
   2  10   0     4829.49     4825.04     77.89 o
   3  10   0     3230.50     3095.40     69.83 o
   4  10   0     1674.19     1913.38     69.28 o
   5  10   0      766.13      767.59     65.21 o
   6  10   0     5929.15     5975.37    124.84 o
   7  10   0     5832.24     5529.76    121.73 o
   8  10   0     7816.89     8113.16    170.99 o
   9  10   0     3867.14     4022.09    138.46 o
  10  10   0     6851.70     7446.34    310.21 o
   1  11   0      325.05      334.51     45.32 o
   2  11   0      137.23      153.05     45.56 o
   3  11   0      403.58      520.67     62.38 o
   4  11   0     1984.08     2135.69     86.30 o
   5  11   0       11.55       13.62     63.78 o
   6  11   0    13679.61    13643.27    189.59 o
   7  11   0      845.60      967.98     82.85 o
   8  11   0     1627.35     1827.31    100.79 o
   9  11   0      312.93      515.32     99.13 o
  10  11   0     4574.78     4512.46    185.28 o
  11  11   0      997.63      920.72    186.32 o
   0  12   0     9019.30     8947.23    183.81 o
   1  12   0        1.29       23.51     49.91 o
   2  12   0     8677.65     8197.52    137.03 o
   3  12   0      173.00      157.47     64.33 o
   4  12   0     6660.69     7055.91    141.65 o
   5  12   0     6529.87     6992.19    145.56 o
   6  12   0      357.85      330.65     73.53 o
   7  12   0     3434.83     3552.10    133.58 o
   8  12   0     1292.29     1365.91    104.43 o
   9  12   0     7187.81     7042.10    206.67 o
  10  12   0    16050.62    16298.77    328.23 o
  11  12   0      993.20      978.67    140.65 o
  12  12   0     5144.79     5559.16    304.90 o
   1  13   0     2250.13     2328.23     84.68 o
   2  13   0       14.97      -35.52     62.61 o
   3  13   0    10475.78    10519.61    167.22 o
   4  13   0       57.41       46.80     69.08 o
   5  13   0       63.08      -30.65     70.84 o
   6  13   0     6000.51     6109.52    148.91 o
   7  13   0     1725.45     1803.16    111.59 o
   8  13   0     5927.77     5794.61    155.26 o
   9  13   0     5826.05     5892.03    191.40 o
  10  13   0     1402.10     1401.04    141.76 o
  11  13   0       46.97       16.40    118.81 o
  12  13   0      982.98     1328.28    150.03 o
  13  13   0    11688.71    11485.18    435.20 o
   0  14   0     1397.66     1444.32    122.80 o
   1  14   0      725.80      556.08     83.90 o
   2  14   0        5.50       54.43     69.64 o
   3  14   0     4440.72     4261.99    125.96 o
   4  14   0     6036.18     6266.16    153.10 o
   5  14   0    10536.45    10296.95    194.52 o
   6  14   0      564.85      568.67     91.27 o
   7  14   0    14982.90    14474.41    256.03 o
   8  14   0     3014.64     2876.52    131.12 o
   9  14   0     1359.21     1440.05    135.24 o
  10  14   0        4.19        5.95    114.29 o
  11  14   0      773.95      858.39    137.48 o
  12  14   0        2.32      -74.43    127.21 o
  13  14   0      783.88     1048.96    155.12 o
  14  14   0     7016.99     6956.56    373.14 o
   1  15   0       62.74      -11.55     84.15 o
   2  15   0     4384.03     4420.35    130.42 o
   3  15   0     3004.72     3401.63    127.37 o
   4  15   0     2380.85     2552.77    118.47 o
   5  15   0        2.70      -70.06     92.44 o
   6  15   0     6121.76     6538.89    186.64 o
   7  15   0     4789.42     4472.24    170.87 o
   8  15   0      502.66      418.98    108.95 o
   9  15   0      376.33      189.76    120.73 o
  10  15   0     2435.41     2616.39    188.04 o
  11  15   0      976.62     1114.83    153.09 o
  12  15   0     4864.45     4954.44    222.09 o
  13  15   0     5679.26     5672.19    242.62 o
  14  15   0     4050.35     3858.21    215.69 o
  15  15   0      580.76      365.80    230.14 o
   0  16   0      274.03      222.90    137.52 o
   1  16   0     1573.12     1800.64    126.50 o
   2  16   0     2537.16     2667.49    141.17 o
   3  16   0      442.70      307.86     91.73 o
   4  16   0        3.54      256.17     99.25 o
   5  16   0      409.01      326.49    105.61 o
   6  16   0      322.37      301.42    115.78 o
   7  16   0      919.32      855.80    125.84 o
   8  16   0       71.84      -71.30    131.41 o
   9  16   0        1.04      -67.93    128.59 o
  10  16   0      666.96      359.21    150.98 o
  11  16   0    11830.62    12215.86    346.47 o
  12  16   0      405.86      325.48    147.01 o
  13  16   0     3041.64     2980.95    201.88 o
  14  16   0     2950.06     3267.07    215.01 o
   1  17   0     1597.21     1487.43    134.07 o
   2  17   0      449.52      371.75    114.73 o
   3  17   0     1058.49      908.91    125.21 o
   4  17   0      327.51      224.98    107.66 o
   5  17   0     6666.22     6586.47    207.18 o
   6  17   0      481.66      685.61    122.44 o
   7  17   0     5964.47     6187.18    219.60 o
   8  17   0      762.59      738.47    164.82 o
   9  17   0        6.27      -98.13    142.74 o
  10  17   0     2098.17     1792.23    223.39 o
  11  17   0       22.63     -128.85    156.39 o
  12  17   0      868.86      798.26    182.66 o
   0  18   0       20.62       30.49    164.54 o
   1  18   0     2054.32     2513.94    159.13 o
   2  18   0     1024.86     1199.93    136.06 o
   3  18   0      383.59      298.83    129.07 o
   4  18   0     1940.16     1732.55    162.60 o
   5  18   0      370.43      428.35    128.94 o
   6  18   0      217.02       70.37    120.84 o
   7  18   0      484.55      484.98    146.35 o
   8  18   0     4891.09     4850.37    234.86 o
   9  18   0      466.38      354.40    171.80 o
  10  18   0      257.65     -110.24    167.01 o
  11  18   0     7665.99     7874.54    335.32 o
   1  19   0      234.85      169.56    125.82 o
   2  19   0      951.63     1060.53    151.16 o
   3  19   0      397.26      147.25    142.76 o
   4  19   0      219.18      296.99    155.46 o
   5  19   0      149.94       83.24    147.54 o
   6  19   0     1553.58     1350.38    154.83 o
   7  19   0      419.02      338.52    152.58 o
   8  19   0      411.14      349.54    170.81 o
   9  19   0     1475.52     1564.82    197.13 o
   0  20   0      431.40      634.42    203.29 o
   1  20   0      399.33      527.43    141.65 o
   2  20   0      473.61      445.42    158.31 o
   3  20   0      616.51      309.71    159.37 o
   4  20   0       44.67     -145.40    152.31 o
   5  20   0      681.91      691.40    170.36 o
   6  20   0        2.49     -164.08    164.08 o
   7  20   0     1945.16     1760.67    206.97 o
   1  21   0       44.89     -102.93    152.85 o
   2  21   0     1540.01     1731.59    192.04 o
   3  21   0     2741.76     2532.51    231.54 o
   4  21   0      133.72     -173.48    340.28 o
   1   1   1    23248.78    23627.84    172.81 o
  -1   2   1    10732.71    10344.50     86.77 o
   0   2   1    70032.01    69541.37    461.32 o
   1   2   1    10129.23     9755.43     84.34 o
   2   2   1    31533.25    32047.48    222.93 o
  -2   3   1    65960.04    66386.65    451.98 o
  -1   3   1    11771.09    11937.82    111.84 o
   0   3   1     1063.10     1226.43     30.57 o
   1   3   1    13215.88    13430.39    107.37 o
   2   3   1    64620.73    65033.51    477.34 o
   3   3   1     3168.78     3203.89     49.04 o
  -3   4   1    12717.95    12445.61    113.38 o
  -2   4   1     9300.23     8784.97     91.33 o
  -1   4   1    24471.17    24323.54    181.48 o
   0   4   1   123616.84   124685.72    820.87 o
   1   4   1    25261.28    24959.42    184.70 o
   2   4   1     9582.25     9180.91     93.16 o
   3   4   1    12580.02    12272.40    115.94 o
   4   4   1   293985.66   297326.53   2008.95 o
  -4   5   1     3926.80     3648.48     64.52 o
  -3   5   1    41341.10    41876.76    320.56 o
  -2   5   1    35492.71    34341.40    254.64 o
  -1   5   1     8029.71     8147.24     84.69 o
   0   5   1    26002.59    26117.73    193.38 o
   1   5   1     8071.58     8296.81     85.14 o
   2   5   1    35540.94    34756.96    260.17 o
   3   5   1    41672.45    42520.10    312.76 o
   4   5   1     4233.16     4156.49     64.44 o
   5   5   1    41985.32    42275.16    317.10 o
  -5   6   1     9189.44     9216.39    105.48 o
  -4   6   1    36318.84    35402.57    279.85 o
  -3   6   1    33073.84    33457.40    271.66 o
  -2   6   1     3354.89     3130.88     56.18 o
  -1   6   1    16332.01    16610.24    136.79 o
   0   6   1      827.87      896.88     38.06 o
   1   6   1    16032.09    16519.53    138.48 o
   2   6   1     3420.23     3107.83     54.63 o
   3   6   1    33277.97    33537.73    256.16 o
   4   6   1    37236.45    36378.99    280.78 o
   5   6   1     8930.00     8706.67    100.87 o
   6   6   1       11.98       24.84     39.10 o
  -6   7   1     8425.50     8540.43    107.00 o
  -5   7   1     7616.83     7104.29    102.81 o
  -4   7   1     3885.69     4210.48     79.43 o
  -3   7   1     1409.52     1412.05     50.11 o
  -2   7   1    38901.63    38239.52    279.19 o
  -1   7   1       25.56       15.84     34.10 o
   0   7   1    12026.67    11067.27    106.68 o
   1   7   1       15.78       -4.40     33.33 o
   2   7   1    39258.59    38328.54    275.63 o
   3   7   1     1376.66     1365.49     45.76 o
   4   7   1     3960.43     4365.04     73.31 o
   5   7   1     7382.61     7028.25     96.84 o
   6   7   1     8744.60     8857.14    108.05 o
   7   7   1    13087.79    13307.16    144.13 o
  -7   8   1     4746.93     5401.04    103.91 o
  -6   8   1    11921.03    11266.32    141.12 o
  -5   8   1     9721.12     9972.57    128.79 o
  -4   8   1     3304.96     3063.47     71.70 o
  -3   8   1     2759.89     2762.85     66.61 o
  -2   8   1     3788.25     4111.45     70.06 o
  -1   8   1    32325.95    31412.23    238.80 o
   0   8   1    11385.95    11347.48    111.87 o
   1   8   1    33409.21    32621.63    242.97 o
   2   8   1     3834.53     4314.56     70.16 o
   3   8   1     2679.96     2733.66     61.55 o
   4   8   1     2899.88     2806.40     63.65 o
   5   8   1     9713.33     9996.15    119.19 o
   6   8   1    11308.29    10918.37    131.97 o
   7   8   1     4408.92     4949.24     97.90 o
   8   8   1    11122.02    12012.01    152.87 o
  -8   9   1     1145.81     1253.52     71.33 o
  -7   9   1     5302.52     5502.79    104.87 o
  -6   9   1     3708.80     4044.79     92.81 o
  -5   9   1     3650.61     3999.73     93.83 o
  -4   9   1     9797.05    10024.08    122.05 o
  -3   9   1     1828.27     1708.05     59.37 o
  -2   9   1      783.95      855.65     44.85 o
  -1   9   1    26971.31    27221.19    213.34 o
   0   9   1    35783.48    35974.97    268.29 o
   1   9   1    26845.87    27087.65    216.20 o
   2   9   1      785.09      775.16     45.56 o
   3   9   1     1823.40     1781.06     53.76 o
   4   9   1     9727.78     9848.40    117.01 o
   5   9   1     4119.60     4384.36     78.12 o
   6   9   1     4045.95     4381.45     86.14 o
   7   9   1     5269.34     5331.98    108.62 o
   8   9   1     1058.60     1130.61     72.07 o
   9   9   1     7681.76     7999.30    178.89 o
  -9  10   1     1340.96     1524.91    110.22 o
  -8  10   1     4738.06     4958.86    127.12 o
  -7  10   1     7016.38     7095.05    141.93 o
  -6  10   1     1703.97     1721.27     80.01 o
  -5  10   1     6844.49     6781.18    121.28 o
  -4  10   1      409.77      491.42     54.09 o
  -3  10   1     6182.67     6258.75    102.96 o
  -2  10   1    18023.77    17804.00    173.63 o
  -1  10   1     3001.56     2890.45     62.54 o
   0  10   1    23350.50    23779.48    199.48 o
   1  10   1     2912.81     2874.85     62.32 o
   2  10   1    18202.60    18110.50    165.87 o
   3  10   1     6099.49     6111.20     90.35 o
   4  10   1      373.78      450.49     49.86 o
   5  10   1     6745.69     6544.90    118.97 o
   6  10   1     1602.91     1658.24     75.73 o
   7  10   1     6983.08     7284.58    128.60 o
   8  10   1     4652.18     4779.98    131.22 o
   9  10   1     1420.01     1679.81    113.27 o
  10  10   1    25028.28    23922.71    373.03 o
 -10  11   1     4653.24     4302.38    182.37 o
  -9  11   1    19609.08    18660.78    367.09 o
  -8  11   1     6243.39     6138.47    155.16 o
  -7  11   1     5237.40     5401.10    139.42 o
  -6  11   1      200.48      205.03     68.21 o
  -5  11   1     1140.03     1091.37     76.93 o
  -4  11   1     4763.63     5223.26    120.69 o
  -3  11   1     6012.55     6124.82    118.07 o
  -2  11   1     7492.29     8120.91    120.42 o
  -1  11   1    11817.54    11852.35    126.36 o
   0  11   1      553.40      652.40     49.87 o
   1  11   1    11503.86    11585.74    128.53 o
   2  11   1     7782.64     8206.61    115.69 o
   3  11   1     5969.90     5885.71    108.61 o
   4  11   1     5180.46     5348.79    119.58 o
   5  11   1     1095.84     1098.85     72.89 o
   6  11   1      184.45      123.31     63.89 o
   7  11   1     5080.44     5252.13    127.56 o
   8  11   1     5959.13     5785.18    161.20 o
   9  11   1    19740.18    18983.38    314.46 o
  10  11   1     4694.39     4419.84    182.69 o
  11  11   1        1.31     -109.63    109.63 o
 -11  12   1      295.72      400.79    122.26 o
 -10  12   1      481.29      353.90    118.73 o
  -9  12   1     9010.77     8915.46    218.73 o
  -8  12   1     6722.90     6814.55    168.09 o
  -7  12   1    14887.02    14850.94    233.14 o
  -6  12   1      297.08      201.77     74.87 o
  -5  12   1     3527.83     3375.60    108.92 o
  -4  12   1     6579.11     6079.46    135.88 o
  -3  12   1     1643.19     1716.49     82.17 o
  -2  12   1     3205.60     3384.73     94.91 o
  -1  12   1      688.22      599.86     62.43 o
   0  12   1     1876.34     1923.38     67.79 o
   1  12   1      675.70      579.53     53.67 o
   2  12   1     3523.45     3753.52     89.46 o
   3  12   1     1333.03     1440.39     77.13 o
   4  12   1     6679.74     6458.14    136.14 o
   5  12   1     3508.57     3422.40    109.26 o
   6  12   1      285.04      131.28     71.02 o
   7  12   1    15119.82    15329.44    223.82 o
   8  12   1     6224.94     6076.22    174.85 o
   9  12   1     9466.64     9202.66    265.69 o
  10  12   1      468.29      250.44    115.59 o
  11  12   1      320.56      332.61    121.89 o
  12  12   1      514.45      890.88    136.49 o
 -12  13   1      179.94      183.09    127.94 o
 -11  13   1     3458.36     3493.50    183.21 o
 -10  13   1      638.41      693.07    128.74 o
  -9  13   1     1312.51     1211.63    110.85 o
  -8  13   1     9366.54     9891.39    242.95 o
  -7  13   1       58.24        8.98     85.55 o
  -6  13   1    16405.24    16526.17    242.27 o
  -5  13   1       91.97      201.45     73.57 o
  -4  13   1     4193.57     4340.12    122.16 o
  -3  13   1       69.19      -65.98     65.98 o
  -2  13   1     1895.49     2138.17     92.14 o
  -1  13   1     2325.27     2294.23     91.57 o
   0  13   1     1325.00     1227.24     81.04 o
   1  13   1     2450.66     2904.77     99.58 o
   2  13   1     2053.23     2338.83     83.74 o
   3  13   1       32.18       38.05     67.48 o
   4  13   1     4375.20     4621.83    122.53 o
   5  13   1       75.16      -24.86     69.26 o
   6  13   1    16672.13    16590.85    234.21 o
   7  13   1       48.62       -0.12     82.52 o
   8  13   1     9456.73     9804.46    223.24 o
   9  13   1     1283.74     1324.90    124.46 o
  10  13   1      603.11      655.04    128.28 o
  11  13   1     3464.84     3500.34    183.84 o
  12  13   1      185.40      247.46    129.65 o
  13  13   1     2237.42     2147.35    170.17 o
 -13  14   1      543.09      403.39    143.52 o
 -12  14   1     2940.19     3303.93    190.85 o
 -11  14   1     1257.69     1243.43    162.05 o
 -10  14   1     2063.25     2138.38    161.79 o
  -9  14   1      848.72      837.02    122.05 o
  -8  14   1     1147.22     1072.52    108.74 o
  -7  14   1     8605.48     8242.91    197.75 o
  -6  14   1     6976.39     7058.22    177.28 o
  -5  14   1    20204.37    19651.46    271.11 o
  -4  14   1     4619.17     4962.55    137.04 o
  -3  14   1     1877.91     1914.06     99.99 o
  -2  14   1      663.49      619.33     82.62 o
  -1  14   1      975.56      980.26     81.00 o
   0  14   1     1903.06     2192.09    104.01 o
   1  14   1     1064.79     1166.57     87.93 o
   2  14   1      692.01      635.69     80.03 o
   3  14   1     1899.98     1951.77     96.86 o
   4  14   1     4689.81     4844.24    135.35 o
   5  14   1    19074.21    18749.83    264.16 o
   6  14   1     6966.19     6862.31    168.84 o
   7  14   1     8202.93     8216.21    226.93 o
   8  14   1     1027.57     1084.59    115.34 o
   9  14   1      838.21      777.50    132.34 o
  10  14   1     2113.79     2101.69    155.49 o
  11  14   1     1253.88     1297.20    145.60 o
  12  14   1     2865.36     2814.85    182.50 o
  13  14   1      597.54      885.43    152.07 o
  14  14   1      170.09      477.30    151.63 o
 -14  15   1     1670.29     2316.70    189.28 o
 -13  15   1      591.27      596.17    153.69 o
 -12  15   1     3819.77     3430.63    198.03 o
 -11  15   1      342.95      143.98    132.17 o
 -10  15   1     1181.13     1275.02    149.41 o
  -9  15   1        7.37      -10.06    120.91 o
  -8  15   1      968.87      827.83    119.98 o
  -7  15   1     2735.57     2329.03    144.29 o
  -6  15   1     3156.85     2939.50    147.84 o
  -5  15   1     7561.80     7771.34    265.08 o
  -4  15   1     3644.16     3641.20    135.61 o
  -3  15   1     3207.31     3637.01    126.56 o
  -2  15   1      941.53      723.01     89.07 o
  -1  15   1      461.74      412.18     86.04 o
   0  15   1     2206.73     2255.36    122.85 o
   1  15   1      364.14      458.36     96.41 o
   2  15   1     1015.09      955.42     95.89 o
   3  15   1     3193.31     3250.86    122.71 o
   4  15   1     3579.61     3775.59    132.33 o
   5  15   1     7666.88     7782.19    184.57 o
   6  15   1     3042.85     2979.54    139.16 o
   7  15   1     2898.65     2803.66    141.17 o
   8  15   1      883.69      992.20    124.56 o
   9  15   1        7.66      -57.20    119.05 o
  10  15   1     1228.89     1199.19    146.24 o
  11  15   1      250.72      116.10    132.03 o
  12  15   1     3615.86     3701.16    202.73 o
  13  15   1      586.14      331.20    149.11 o
  14  15   1     1642.70     1878.14    182.72 o
  15  15   1     6089.56     6167.91    262.91 o
 -14  16   1     7296.62     7488.53    290.97 o
 -13  16   1     3036.11     3066.57    202.13 o
 -12  16   1       63.70       16.32    154.97 o
 -11  16   1     1276.35     1154.63    174.68 o
 -10  16   1      169.92      115.34    183.65 o
  -9  16   1     1795.83     1763.35    168.95 o
  -8  16   1     1752.71     1865.18    168.14 o
  -7  16   1      315.34       72.66    111.83 o
  -6  16   1     2355.73     2319.41    143.27 o
  -5  16   1      164.46        1.79    100.13 o
  -4  16   1     8366.24     8259.43    211.76 o
  -3  16   1      860.77      883.00    103.04 o
  -2  16   1     1136.65     1207.45    110.19 o
  -1  16   1      166.70       49.74     98.23 o
   0  16   1      176.89       67.81     96.15 o
   1  16   1      118.17       30.58     97.05 o
   2  16   1     1007.77     1041.74    114.82 o
   3  16   1      742.43      793.11    109.99 o
   4  16   1     8499.27     8358.81    196.40 o
   5  16   1      147.79       56.71    100.95 o
   6  16   1     2352.42     2028.79    144.59 o
   7  16   1      313.24      199.71    113.72 o
   8  16   1     1569.67     1609.21    158.74 o
   9  16   1     1975.72     2180.96    183.01 o
  10  16   1      157.90      309.99    141.97 o
  11  16   1     1344.99     1204.30    159.80 o
  12  16   1       66.47      202.25    144.99 o
  13  16   1     2935.84     2872.81    201.22 o
  14  16   1     7362.97     7826.10    285.84 o
 -12  17   1     3924.39     4355.52    252.80 o
 -11  17   1      201.14        1.33    161.09 o
 -10  17   1     3134.31     3623.08    231.65 o
  -9  17   1     4406.61     4885.64    239.43 o
  -8  17   1      403.20      217.64    133.05 o
  -7  17   1     2269.29     2368.19    154.34 o
  -6  17   1      682.53      626.47    121.20 o
  -5  17   1      134.41      272.54    114.76 o
  -4  17   1       99.38       86.44    103.14 o
  -3  17   1     5121.03     4967.63    195.35 o
  -2  17   1     2055.92     2075.33    142.91 o
  -1  17   1      405.11      197.56    113.80 o
   0  17   1      125.25      -84.83    103.97 o
   1  17   1      379.36       88.57    109.37 o
   2  17   1     2150.11     2151.91    142.26 o
   3  17   1     4969.21     4888.07    184.72 o
   4  17   1       76.95      167.31    119.84 o
   5  17   1       93.48      -25.05    105.68 o
   6  17   1      655.16      789.31    125.09 o
   7  17   1     2399.77     2431.45    173.53 o
   8  17   1      394.90      297.41    155.84 o
   9  17   1     4414.97     4793.22    258.48 o
  10  17   1     3024.39     3684.22    233.63 o
  11  17   1      196.80      160.32    158.87 o
  12  17   1     3985.41     4719.83    299.82 o
 -11  18   1     4262.38     4627.79    271.63 o
 -10  18   1      172.85       45.29    166.30 o
  -9  18   1     1575.27     1297.40    188.28 o
  -8  18   1     3600.25     3933.65    203.74 o
  -7  18   1      175.33      244.11    122.12 o
  -6  18   1     1005.86      862.67    133.42 o
  -5  18   1      503.88      416.86    130.07 o
  -4  18   1      933.93     1040.63    148.87 o
  -3  18   1     1385.62     1393.79    156.51 o
  -2  18   1     3336.33     3464.12    171.68 o
  -1  18   1     4733.92     4779.15    189.49 o
   0  18   1      830.90      726.76    126.37 o
   1  18   1     4698.01     4990.94    196.96 o
   2  18   1     3405.78     3384.56    181.36 o
   3  18   1     1271.44     1210.50    145.29 o
   4  18   1      937.74      668.87    147.52 o
   5  18   1      472.60      344.40    147.47 o
   6  18   1      881.74     1091.79    144.23 o
   7  18   1      204.26      131.68    138.60 o
   8  18   1     3500.50     3502.39    223.48 o
   9  18   1     1533.82     1572.94    196.29 o
  10  18   1      174.89      174.80    173.40 o
  11  18   1     4376.21     4464.86    271.49 o
  -9  19   1      650.02      381.02    163.92 o
  -8  19   1      713.96      821.44    169.84 o
  -7  19   1      362.01      218.49    146.28 o
  -6  19   1      265.58      157.16    132.31 o
  -5  19   1      748.21      522.20    154.87 o
  -4  19   1      511.62      440.85    156.22 o
  -3  19   1      235.18     -124.90    133.27 o
  -2  19   1     2740.78     2529.14    183.67 o
  -1  19   1      289.17      340.87    129.29 o
   0  19   1     5655.35     5640.98    214.86 o
   1  19   1      276.22      234.37    127.16 o
   2  19   1     2756.57     2621.25    167.72 o
   3  19   1      266.47       14.58    142.61 o
   4  19   1      497.27      572.64    157.90 o
   5  19   1      753.09      465.28    156.76 o
   6  19   1      246.38      178.73    158.48 o
   7  19   1      475.33      580.27    153.40 o
   8  19   1      698.23      785.86    186.40 o
   9  19   1      675.65      419.28    185.66 o
  -7  20   1      511.63      530.81    157.40 o
  -6  20   1      202.31      105.10    161.11 o
  -5  20   1     1370.11     1126.00    182.35 o
  -4  20   1        2.76     -152.69    152.69 o
  -3  20   1      276.73      121.49    148.17 o
  -2  20   1      778.18      780.04    162.47 o
  -1  20   1     4003.32     3814.37    199.19 o
   0  20   1     1347.82     1681.61    166.22 o
   1  20   1     4081.87     4002.65    200.62 o
   2  20   1      791.71      785.09    154.57 o
   3  20   1      256.92      -97.26    153.93 o
   4  20   1        0.29      -29.13    155.58 o
   5  20   1     1559.00     1247.99    213.84 o
   6  20   1      129.56      181.51    171.23 o
   7  20   1      544.97      498.27    171.61 o
  -4  21   1      556.37     1315.49    390.91 o
  -3  21   1     1416.99     1524.42    199.84 o
  -2  21   1       53.90      -92.64    154.17 o
  -1  21   1     3112.11     3274.83    220.50 o
   0  21   1     2614.46     2825.93    187.66 o
   1  21   1     2981.91     3095.40    201.05 o
   2  21   1       46.01     -145.28    153.44 o
   3  21   1     1474.82     1236.57    193.78 o
   4  21   1      633.23      990.87    554.00 o
   0   1   2    43118.69    42788.77    385.02 o
   1   1   2   131986.75   130227.70    956.82 o
  -1   2   2    15625.40    15547.04    138.69 o
   0   2   2      847.27      852.02     25.16 o
   1   2   2    15663.99    15716.93    125.38 o
   2   2   2       25.82      -26.34     26.34 o
  -2   3   2     6914.18     6680.60     73.75 o
  -1   3   2     2911.83     2937.23     50.76 o
   0   3   2      198.22      225.52     25.18 o
   1   3   2     3002.64     3062.93     47.15 o
   2   3   2     6318.64     6159.11     72.86 o
   3   3   2    13487.71    14288.26    129.33 o
  -3   4   2    39601.93    38459.22    296.98 o
  -2   4   2    18819.98    17959.11    157.49 o
  -1   4   2    59429.34    58421.92    419.09 o
   0   4   2      501.04      397.95     32.71 o
   1   4   2    58756.79    58497.65    402.82 o
   2   4   2    19147.19    18484.70    152.33 o
   3   4   2    39683.60    38173.13    283.06 o
   4   4   2       58.41       21.31     35.11 o
  -4   5   2    32041.95    32121.71    264.65 o
  -3   5   2    32439.64    33230.30    274.28 o
  -2   5   2     5441.47     5462.07     78.29 o
  -1   5   2     2109.63     1909.54     48.92 o
   0   5   2    79627.40    79840.89    545.28 o
   1   5   2     1957.58     1758.76     44.71 o
   2   5   2     4944.05     5057.03     73.50 o
   3   5   2    32466.22    33057.31    265.27 o
   4   5   2    31112.29    30803.07    249.39 o
   5   5   2     2145.17     2169.24     53.85 o
  -5   6   2       33.34       36.97     39.72 o
  -4   6   2    51777.22    51542.63    408.90 o
  -3   6   2    13601.05    13920.40    141.10 o
  -2   6   2      988.11      856.94     47.05 o
  -1   6   2     1022.97     1055.05     42.56 o
   0   6   2      768.58      916.96     39.45 o
   1   6   2      953.64      942.62     40.10 o
   2   6   2      963.46      777.89     41.06 o
   3   6   2    13665.18    13796.06    135.83 o
   4   6   2    51389.97    50386.87    387.65 o
   5   6   2       22.79       23.68     36.71 o
   6   6   2    38613.87    34360.16    267.10 o
  -6   7   2     8305.39     8720.89    117.30 o
  -5   7   2      702.03      536.53     49.02 o
  -4   7   2     6974.55     6423.96     99.95 o
  -3   7   2     9756.03     9326.80    112.49 o
  -2   7   2     4514.25     4296.75     78.43 o
  -1   7   2    12382.50    12370.33    117.87 o
   0   7   2    25708.27    24324.02    190.52 o
   1   7   2    12407.23    12232.46    116.01 o
   2   7   2     4710.65     4620.69     68.95 o
   3   7   2     9463.71     9119.71    104.13 o
   4   7   2     6700.98     6159.60     88.24 o
   5   7   2      791.91      585.37     44.11 o
   6   7   2     8337.07     8259.05    111.23 o
   7   7   2    29232.42    29887.96    259.88 o
  -7   8   2     2841.06     2912.76     80.38 o
  -6   8   2     1896.34     2115.29     69.42 o
  -5   8   2     7142.06     7291.62    111.41 o
  -4   8   2     2510.52     2670.83     68.00 o
  -3   8   2    26691.12    26530.46    230.04 o
  -2   8   2     1646.75     1789.69     56.58 o
  -1   8   2     5730.78     5836.13     78.18 o
   0   8   2     8890.40     8817.04    100.87 o
   1   8   2     5205.78     5170.03     76.28 o
   2   8   2     1281.69     1352.94     46.67 o
   3   8   2    27648.17    28085.40    221.11 o
   4   8   2     2645.05     2819.58     61.37 o
   5   8   2     7155.62     7304.98     99.32 o
   6   8   2     1740.24     1919.32     59.91 o
   7   8   2     2638.79     2650.55     73.12 o
   8   8   2      133.01       -3.61     51.26 o
  -8   9   2     7378.11     7515.60    135.64 o
  -7   9   2     4605.92     4614.98    100.80 o
  -6   9   2     6296.39     6608.97    114.35 o
  -5   9   2       30.57      -29.84     46.54 o
  -4   9   2     9305.72     9414.69    121.93 o
  -3   9   2     3329.28     3083.00     70.34 o
  -2   9   2    24099.89    24366.42    215.11 o
  -1   9   2     2463.80     2411.49     57.83 o
   0   9   2     7919.98     7988.79    100.61 o
   1   9   2     2477.64     2365.52     56.16 o
   2   9   2    23865.74    23833.13    199.39 o
   3   9   2     3012.09     2855.88     61.49 o
   4   9   2     9538.84     9801.13    119.34 o
   5   9   2       27.46       60.47     44.67 o
   6   9   2     6362.11     6330.75    110.30 o
   7   9   2     4601.18     4532.35    103.96 o
   8   9   2     7127.32     7511.86    143.77 o
   9   9   2    25487.73    26557.25    332.51 o
  -9  10   2     8419.87     8533.73    185.40 o
  -8  10   2    11891.51    12460.58    200.49 o
  -7  10   2      695.72      676.33     76.22 o
  -6  10   2     2504.67     2589.95     90.88 o
  -5  10   2     4157.43     4288.39     94.82 o
  -4  10   2     4203.93     4414.97     93.29 o
  -3  10   2     3412.66     3623.89     82.44 o
  -2  10   2    11672.04    11615.09    132.29 o
  -1  10   2     9841.26     9984.99    117.06 o
   0  10   2     8404.36     8106.46    106.96 o
   1  10   2     9443.78     9372.61    108.14 o
   2  10   2    11366.48    11400.25    120.31 o
   3  10   2     3447.29     3615.30     75.86 o
   4  10   2     4160.06     4447.15     89.59 o
   5  10   2     4221.39     4461.51     93.61 o
   6  10   2     2888.62     3014.08     82.91 o
   7  10   2      789.20      766.97     68.14 o
   8  10   2    11901.60    12448.56    194.72 o
   9  10   2     8215.26     8141.37    184.04 o
  10  10   2     1309.45     1444.18    116.46 o
 -10  11   2     1679.40     1710.35    139.63 o
  -9  11   2     4176.92     4045.89    139.07 o
  -8  11   2     1142.72     1241.41     95.39 o
  -7  11   2     4800.93     5091.83    141.62 o
  -6  11   2     1075.61     1247.96     81.64 o
  -5  11   2       79.76      -14.58     61.91 o
  -4  11   2      184.90      168.95     62.33 o
  -3  11   2     3746.51     3804.89     98.02 o
  -2  11   2     1705.56     1754.78     66.98 o
  -1  11   2    28840.63    28590.11    247.95 o
   0  11   2     5095.60     5028.36     87.25 o
   1  11   2    29131.96    28812.85    231.73 o
   2  11   2     1706.65     1618.63     62.80 o
   3  11   2     3709.24     3625.70     87.53 o
   4  11   2      179.76      178.17     53.20 o
   5  11   2       73.66       -9.69     54.90 o
   6  11   2     1067.96     1118.08     69.75 o
   7  11   2     4662.06     4917.13    125.64 o
   8  11   2     1089.94     1156.80     97.35 o
   9  11   2     4065.14     4275.37    163.46 o
  10  11   2     1743.68     1660.67    138.02 o
  11  11   2    33302.30    32411.46    490.85 o
 -11  12   2     1128.98     1151.23    138.06 o
 -10  12   2     1914.63     1573.09    156.90 o
  -9  12   2      470.25      383.98     87.75 o
  -8  12   2     2290.07     2208.40    120.04 o
  -7  12   2     4316.77     4719.69    140.77 o
  -6  12   2     1954.20     2351.33    101.97 o
  -5  12   2     9391.94     9396.45    228.80 o
  -4  12   2     1875.37     1871.74     88.11 o
  -3  12   2     1069.51     1192.62     75.78 o
  -2  12   2     4575.66     4413.34    104.85 o
  -1  12   2      750.61      709.67     64.81 o
   0  12   2      129.14       65.00     47.74 o
   1  12   2      845.12      936.28     57.37 o
   2  12   2     4413.59     4202.42     93.50 o
   3  12   2     1028.76     1005.72     66.57 o
   4  12   2     1784.25     1636.38     79.64 o
   5  12   2     9426.40     9558.59    165.29 o
   6  12   2     2020.53     2334.67     95.28 o
   7  12   2     4175.29     4463.52    125.99 o
   8  12   2     2423.19     2571.05    133.39 o
   9  12   2      458.23      305.15    116.58 o
  10  12   2     1853.25     1560.29    142.50 o
  11  12   2     1188.09     1319.60    140.64 o
  12  12   2     1855.80     2137.96    159.56 o
 -12  13   2     1245.98     1091.45    161.60 o
 -11  13   2     2027.34     1800.56    155.10 o
 -10  13   2     2356.13     2194.69    155.47 o
  -9  13   2      680.92      523.98     94.24 o
  -8  13   2     7674.31     7990.05    195.28 o
  -7  13   2     2606.96     2534.82    121.37 o
  -6  13   2       92.71       49.84     80.84 o
  -5  13   2     1301.57     1372.16     89.93 o
  -4  13   2     5359.68     5605.33    141.59 o
  -3  13   2      370.39      243.86     71.95 o
  -2  13   2     8283.84     8741.42    181.85 o
  -1  13   2     1865.45     2123.71     90.70 o
   0  13   2     2290.49     2274.43     90.90 o
   1  13   2     2050.48     2233.25     90.10 o
   2  13   2     8663.86     8948.51    137.27 o
   3  13   2      406.77      333.29     65.50 o
   4  13   2     5365.89     5757.31    133.52 o
   5  13   2     1298.83     1444.72     88.68 o
   6  13   2       93.37       98.95     74.98 o
   7  13   2     2429.06     2529.08    117.28 o
   8  13   2     7610.35     8155.36    214.66 o
   9  13   2      682.48      726.84    120.16 o
  10  13   2     2400.97     2337.20    159.61 o
  11  13   2     2057.47     2226.42    161.98 o
  12  13   2     1266.33     1068.45    174.37 o
  13  13   2     3348.50     3749.32    198.84 o
 -13  14   2     4245.08     3938.31    205.54 o
 -12  14   2     1121.04      673.75    143.76 o
 -11  14   2      355.39      394.32    134.26 o
 -10  14   2     1458.92     1246.19    143.37 o
  -9  14   2     4638.16     4464.12    153.17 o
  -8  14   2     1177.99     1319.13    116.33 o
  -7  14   2     3876.49     3645.63    148.62 o
  -6  14   2     1703.99     1587.09    118.35 o
  -5  14   2      601.21      519.61     93.86 o
  -4  14   2    10809.70    10887.71    194.08 o
  -3  14   2     4234.97     4325.03    127.81 o
  -2  14   2     3097.81     3182.21    113.81 o
  -1  14   2     1165.81     1240.44     85.49 o
   0  14   2       22.49        2.47     76.37 o
   1  14   2     1046.50     1069.04     86.81 o
   2  14   2     2983.73     3230.05    119.53 o
   3  14   2     4024.46     4179.41    119.68 o
   4  14   2    10649.47    10487.26    186.35 o
   5  14   2      615.86      677.71     83.23 o
   6  14   2     1648.61     1746.12    103.43 o
   7  14   2     3851.99     3585.70    170.22 o
   8  14   2     1136.83     1044.52    137.22 o
   9  14   2     4529.68     4537.07    186.98 o
  10  14   2     1432.59     1368.97    139.56 o
  11  14   2      404.53      323.75    125.92 o
  12  14   2     1055.73     1021.00    150.11 o
  13  14   2     4414.60     4553.41    218.73 o
  14  14   2    16280.43    16991.50    388.87 o
 -14  15   2     1390.02     1206.25    171.28 o
 -13  15   2     4279.65     4355.28    266.27 o
 -12  15   2       49.38      137.69    136.46 o
 -11  15   2       13.16       57.02    131.20 o
 -10  15   2     1018.74     1055.35    172.42 o
  -9  15   2     1640.80     1624.38    162.83 o
  -8  15   2     1384.63     1615.07    135.02 o
  -7  15   2     1143.40     1343.60    129.94 o
  -6  15   2      372.80      353.11    105.23 o
  -5  15   2     2990.05     3365.49    142.16 o
  -4  15   2     6992.25     7495.22    185.51 o
  -3  15   2    11614.22    11823.46    217.89 o
  -2  15   2      570.78      706.02     91.47 o
  -1  15   2     1939.21     1894.88    105.66 o
   0  15   2     1985.22     2072.59    111.17 o
   1  15   2     2027.94     2307.76    123.20 o
   2  15   2      567.15      623.92     95.16 o
   3  15   2    11934.19    11821.73    221.79 o
   4  15   2     7081.08     7478.95    172.19 o
   5  15   2     2955.35     3226.97    126.42 o
   6  15   2      306.07      316.23     96.12 o
   7  15   2     1194.70     1012.71    110.04 o
   8  15   2     1511.88     1410.40    131.79 o
   9  15   2     1799.95     1690.61    145.15 o
  10  15   2      974.22      989.96    147.12 o
  11  15   2       36.08     -123.22    123.22 o
  12  15   2       66.31        0.44    134.01 o
  13  15   2     4239.88     4584.76    236.02 o
  14  15   2     1266.47     1211.67    170.13 o
  15  15   2     3054.63     2934.13    209.33 o
 -14  16   2     1025.90      985.28    181.25 o
 -13  16   2     4996.34     4782.71    260.19 o
 -12  16   2     2092.90     2247.00    202.54 o
 -11  16   2       59.07       29.32    148.77 o
 -10  16   2       32.15      256.10    147.57 o
  -9  16   2      411.65      272.75    139.00 o
  -8  16   2       71.20      -76.02    111.02 o
  -7  16   2        0.38       81.52    119.05 o
  -6  16   2     5142.10     5145.26    180.83 o
  -5  16   2     6909.76     6835.37    198.85 o
  -4  16   2     1845.32     1853.46    128.68 o
  -3  16   2     1415.02     1466.43    110.77 o
  -2  16   2      898.79      909.37     98.54 o
  -1  16   2       58.61      204.08    101.42 o
   0  16   2      878.71      732.16    112.97 o
   1  16   2       83.00      -63.09     97.85 o
   2  16   2      914.77      825.08    111.78 o
   3  16   2     1436.36     1576.85    123.60 o
   4  16   2     1870.31     1768.28    118.49 o
   5  16   2     6987.11     7091.90    191.30 o
   6  16   2     5061.20     5108.66    190.02 o
   7  16   2       15.03      -62.40    107.88 o
   8  16   2       65.62       35.74    126.00 o
   9  16   2      469.44      131.26    137.56 o
  10  16   2       12.20      -71.11    133.62 o
  11  16   2       46.01      -22.92    136.66 o
  12  16   2     2055.65     2567.23    187.18 o
  13  16   2     5077.91     5352.43    257.46 o
  14  16   2      989.45     1002.50    170.31 o
 -12  17   2    11463.78    10533.88    353.59 o
 -11  17   2       24.31      -39.70    156.99 o
 -10  17   2     3554.33     3429.84    227.20 o
  -9  17   2      545.38      508.06    154.31 o
  -8  17   2      371.95      322.05    133.34 o
  -7  17   2     1501.28     1696.96    143.24 o
  -6  17   2      996.89      606.28    122.74 o
  -5  17   2      157.71     -105.62    105.62 o
  -4  17   2      359.97      357.69    109.33 o
  -3  17   2      870.98      740.20    117.82 o
  -2  17   2     1502.48     1731.14    133.90 o
  -1  17   2      748.17      513.74    115.17 o
   0  17   2     6353.89     6281.44    204.21 o
   1  17   2      824.72      777.08    122.40 o
   2  17   2     1472.80     1416.55    133.01 o
   3  17   2      812.76      769.38    123.72 o
   4  17   2      293.87       90.80    120.49 o
   5  17   2      165.63       86.07    117.08 o
   6  17   2     1011.52      950.24    130.24 o
   7  17   2     1526.53     1507.23    155.58 o
   8  17   2      402.23      459.82    155.92 o
   9  17   2      547.33      707.39    175.90 o
  10  17   2     3493.80     3383.33    230.42 o
  11  17   2       29.97     -149.55    149.55 o
  12  17   2    11598.25    11318.48    348.99 o
 -11  18   2     3205.45     3239.78    283.66 o
 -10  18   2     1706.86     1409.92    200.09 o
  -9  18   2     3589.20     3633.90    222.32 o
  -8  18   2      633.48      636.13    140.47 o
  -7  18   2      815.57      754.56    131.80 o
  -6  18   2     8949.92     9145.31    256.77 o
  -5  18   2     1090.87      843.77    135.41 o
  -4  18   2     3506.89     3332.92    170.93 o
  -3  18   2     1174.19     1300.94    189.12 o
  -2  18   2      535.01      463.95    121.92 o
  -1  18   2       29.25       71.80    115.00 o
   0  18   2       28.36        1.80    114.85 o
   1  18   2       28.55       21.06    112.89 o
   2  18   2      488.57      301.26    119.71 o
   3  18   2     1074.91     1084.95    137.39 o
   4  18   2     3551.32     3316.22    227.54 o
   5  18   2     1131.90     1059.57    163.84 o
   6  18   2     9125.42     9050.17    273.17 o
   7  18   2      824.61      560.74    146.16 o
   8  18   2      641.37      611.66    165.95 o
   9  18   2     3488.62     3777.30    242.35 o
  10  18   2     1713.24     1820.05    212.04 o
  11  18   2     3192.34     3303.18    249.39 o
  -9  19   2     5561.47     6174.66    264.38 o
  -8  19   2      161.24      263.42    140.77 o
  -7  19   2     2086.13     2186.92    181.92 o
  -6  19   2       34.53     -126.93    126.93 o
  -5  19   2       85.99       14.26    125.49 o
  -4  19   2     2789.18     2396.65    189.84 o
  -3  19   2     3333.14     3516.18    202.28 o
  -2  19   2      241.09       20.23    135.88 o
  -1  19   2      797.36      767.13    135.55 o
   0  19   2      625.73      492.28    130.17 o
   1  19   2      824.01      875.00    139.95 o
   2  19   2      243.08      206.95    129.72 o
   3  19   2     3402.23     3576.79    195.22 o
   4  19   2     2796.45     2557.75    195.56 o
   5  19   2       55.86      148.46    151.66 o
   6  19   2       59.56      -51.50    162.88 o
   7  19   2     1982.36     2020.87    235.77 o
   8  19   2      156.35      170.47    172.93 o
   9  19   2     5489.49     6168.94    346.51 o
  -7  20   2      141.45      155.63    148.49 o
  -6  20   2      156.65      291.28    151.37 o
  -5  20   2      225.49      346.09    152.88 o
  -4  20   2     1471.99     1565.35    180.02 o
  -3  20   2      885.42      738.49    159.22 o
  -2  20   2      220.50       92.61    143.41 o
  -1  20   2     3621.05     4013.30    224.31 o
   0  20   2      960.45      773.47    145.57 o
   1  20   2     3592.60     3604.03    194.48 o
   2  20   2      168.81      278.24    144.47 o
   3  20   2      882.47      702.85    172.74 o
   4  20   2     1459.29     1589.60    191.68 o
   5  20   2      231.14      459.11    164.69 o
   6  20   2      130.11        9.64    167.91 o
   7  20   2      151.50       32.36    266.77 o
  -3  21   2      252.06      454.04    175.48 o
  -2  21   2       87.42       36.37    156.63 o
  -1  21   2      503.98      582.55    168.31 o
   0  21   2     2664.68     2420.48    193.44 o
   1  21   2      481.57      430.04    148.96 o
   2  21   2       41.33      186.08    155.76 o
   3  21   2      302.86      354.39    173.88 o
   0   1   3    47423.98    47839.30    365.50 o
   1   1   3      748.38      946.17     26.17 o
  -1   2   3     8312.28     8128.82     89.70 o
   0   2   3    97845.21    93447.09    705.78 o
   1   2   3     8747.22     8508.38     83.82 o
   2   2   3     6213.18     6479.01     81.90 o
  -2   3   3     6325.49     6330.95     81.59 o
  -1   3   3     3606.31     3507.29     56.11 o
   0   3   3    49620.79    46600.33    353.84 o
   1   3   3     3843.88     3668.63     55.98 o
   2   3   3     6345.85     6357.00     73.08 o
   3   3   3    15047.35    14747.22    141.33 o
  -3   4   3    20142.98    19731.19    170.02 o
  -2   4   3      517.52      439.60     38.80 o
  -1   4   3    75393.20    76403.83    559.70 o
   0   4   3    13150.64    13732.34    123.64 o
   1   4   3    74121.70    75657.85    538.06 o
   2   4   3      501.90      468.82     36.42 o
   3   4   3    20604.35    20187.66    174.41 o
   4   4   3     8153.83     8435.03    101.53 o
  -4   5   3    29954.17    30660.90    255.60 o
  -3   5   3    39199.30    38476.58    299.22 o
  -2   5   3     4663.39     4287.07     81.28 o
  -1   5   3     6241.70     6180.97     82.58 o
   0   5   3    14569.40    14578.21    127.06 o
   1   5   3     6658.00     6531.57     77.39 o
   2   5   3     4885.11     4573.80     68.19 o
   3   5   3    38764.09    38247.13    296.43 o
   4   5   3    30691.27    30643.83    247.57 o
   5   5   3   127443.64   130638.55    946.38 o
  -5   6   3     4546.40     4818.62     83.95 o
  -4   6   3    23383.58    24770.30    223.88 o
  -3   6   3    14045.47    14105.36    141.84 o
  -2   6   3    11207.30    11560.11    125.73 o
  -1   6   3    10370.94    10378.39    106.05 o
   0   6   3       32.98       -3.77     33.26 o
   1   6   3     9881.25     9667.37    103.73 o
   2   6   3    10831.04    11021.43    114.97 o
   3   6   3    13838.74    13702.96    137.11 o
   4   6   3    23561.77    25038.24    212.66 o
   5   6   3     5007.26     5449.75     80.93 o
   6   6   3    10426.29    10427.37    122.47 o
  -6   7   3     4248.42     4202.41     81.81 o
  -5   7   3    19585.97    18934.45    191.51 o
  -4   7   3     3211.07     3190.04     71.87 o
  -3   7   3     8415.30     8328.80    110.96 o
  -2   7   3    21215.49    20705.12    190.25 o
  -1   7   3     1898.44     1907.84     53.50 o
   0   7   3    15338.72    15005.16    134.87 o
   1   7   3     1903.37     1970.20     48.26 o
   2   7   3    21147.42    20647.56    177.60 o
   3   7   3     8795.91     8827.35    103.96 o
   4   7   3     3139.08     2952.95     67.07 o
   5   7   3    19401.00    18549.17    183.36 o
   6   7   3     4135.15     4131.32     76.90 o
   7   7   3     1747.90     1803.61     60.24 o
  -7   8   3     4712.06     5302.29     98.68 o
  -6   8   3    11344.57    11310.85    143.14 o
  -5   8   3    10424.44    10747.24    135.45 o
  -4   8   3     4125.71     4529.98     85.44 o
  -3   8   3    10494.13    10725.92    128.81 o
  -2   8   3    19989.97    19801.64    189.98 o
  -1   8   3    14898.77    14303.98    140.67 o
   0   8   3     2058.93     1737.83     49.19 o
   1   8   3    13937.65    13461.50    128.64 o
   2   8   3    20332.36    20103.94    169.75 o
   3   8   3    10789.95    11042.56    119.71 o
   4   8   3     4147.71     4587.42     79.18 o
   5   8   3    10024.96    10124.23    118.87 o
   6   8   3    10743.43    10946.60    132.81 o
   7   8   3     4841.56     5317.00     95.68 o
   8   8   3     1050.91      871.09     63.97 o
  -8   9   3     4482.63     4726.34    111.65 o
  -7   9   3     6211.78     6490.46    120.87 o
  -6   9   3    14416.99    15212.72    174.74 o
  -5   9   3     2423.66     2810.47     76.01 o
  -4   9   3    10176.68    10387.65    132.35 o
  -3   9   3     1923.72     1928.40     66.62 o
  -2   9   3     2214.69     2674.63     70.99 o
  -1   9   3     8275.78     8098.73    107.18 o
   0   9   3    27095.50    26929.64    212.37 o
   1   9   3     8444.51     8218.24     97.68 o
   2   9   3     2139.89     2518.26     59.42 o
   3   9   3     1850.57     1819.03     55.35 o
   4   9   3     9969.33    10015.45    116.96 o
   5   9   3     2109.40     2277.11     62.48 o
   6   9   3    14197.75    14608.43    168.99 o
   7   9   3     6333.68     6442.14    115.09 o
   8   9   3     4508.65     4824.94    108.51 o
   9   9   3      807.27      717.56     75.08 o
  -9  10   3     1630.84     1517.79     97.13 o
  -8  10   3     2130.24     2360.64     98.78 o
  -7  10   3     3809.19     4089.46    120.24 o
  -6  10   3     1323.64     1542.81     74.88 o
  -5  10   3     2508.34     2272.69     78.23 o
  -4  10   3     1176.70     1282.44     66.08 o
  -3  10   3     4260.81     4260.60     89.44 o
  -2  10   3    29843.57    29475.84    255.75 o
  -1  10   3     6099.25     6255.40     99.06 o
   0  10   3    58499.56    58543.79    420.08 o
   1  10   3     6058.13     6243.17     94.08 o
   2  10   3    29607.26    28908.57    231.84 o
   3  10   3     4211.21     4164.47     80.94 o
   4  10   3     1218.53     1319.52     58.43 o
   5  10   3     2693.99     2699.47     77.84 o
   6  10   3     1421.04     1445.62     67.38 o
   7  10   3     3749.58     3967.50    101.79 o
   8  10   3     2030.66     2042.89     96.94 o
   9  10   3     1614.78     1434.99    103.95 o
  10  10   3    13997.28    14014.33    259.50 o
 -10  11   3      732.60      836.26    108.47 o
  -9  11   3     9376.96     9013.22    190.47 o
  -8  11   3     8930.31     8954.09    200.99 o
  -7  11   3     5866.66     6036.84    154.62 o
  -6  11   3      816.16      768.95     78.51 o
  -5  11   3     1098.61     1245.45     78.81 o
  -4  11   3     6786.26     6790.22    144.99 o
  -3  11   3     8056.17     7959.41    132.68 o
  -2  11   3     1440.05     1451.06     65.59 o
  -1  11   3     3783.13     4054.12     84.57 o
   0  11   3      685.52      707.33     51.75 o
   1  11   3     3515.28     3570.81     80.04 o
   2  11   3     1342.95     1402.29     57.58 o
   3  11   3     8399.14     8521.27    121.02 o
   4  11   3     6836.93     6596.10    116.11 o
   5  11   3     1040.63     1106.72     66.28 o
   6  11   3      749.43      809.85     64.00 o
   7  11   3     6217.79     6363.89    167.76 o
   8  11   3     9254.53     9557.47    188.51 o
   9  11   3     9175.59     8500.66    214.60 o
  10  11   3      697.32      700.02    121.04 o
  11  11   3     1454.28     1217.62    135.49 o
 -11  12   3     3561.54     3513.61    178.70 o
 -10  12   3     2491.86     2665.26    161.14 o
  -9  12   3     9273.76     9226.17    200.43 o
  -8  12   3     2460.16     2374.69    123.82 o
  -7  12   3     5279.14     5341.62    158.70 o
  -6  12   3     4125.54     3764.75    121.90 o
  -5  12   3     6289.05     5905.86    136.07 o
  -4  12   3     3286.50     3470.33    106.26 o
  -3  12   3     7037.09     7032.27    136.82 o
  -2  12   3     1080.43     1192.60     74.96 o
  -1  12   3     2691.48     2721.53     84.15 o
   0  12   3     2520.43     2540.05     81.99 o
   1  12   3     2593.61     2746.56     74.84 o
   2  12   3      893.48     1017.70     59.83 o
   3  12   3     7601.74     7595.03    129.08 o
   4  12   3     3219.58     3180.27     95.16 o
   5  12   3     6134.50     5921.38    122.41 o
   6  12   3     4063.69     3926.53    103.67 o
   7  12   3     5253.16     5453.88    151.23 o
   8  12   3     2719.67     2741.91    132.79 o
   9  12   3     8956.05     8770.41    244.87 o
  10  12   3     2632.39     2933.61    202.77 o
  11  12   3     3441.12     3787.50    181.68 o
  12  12   3      697.51      645.93    131.93 o
 -12  13   3      510.33      835.66    142.06 o
 -11  13   3     3395.86     3203.36    176.16 o
 -10  13   3      122.04       70.51    116.70 o
  -9  13   3      570.62      468.37     95.61 o
  -8  13   3     9663.19    10018.44    214.57 o
  -7  13   3     2429.38     2243.85    116.19 o
  -6  13   3     9778.27     9861.18    194.54 o
  -5  13   3     4652.97     4652.27    133.21 o
  -4  13   3     5950.26     5923.82    137.99 o
  -3  13   3    11583.87    11632.76    188.14 o
  -2  13   3     8773.29     8746.61    163.14 o
  -1  13   3     5482.66     5443.49    133.95 o
   0  13   3     4103.47     4102.18    113.43 o
   1  13   3     5544.75     5619.28    111.08 o
   2  13   3     8646.86     8549.81    143.65 o
   3  13   3    11634.65    11708.21    164.23 o
   4  13   3     5738.23     5713.66    126.88 o
   5  13   3     4635.55     4710.70    124.25 o
   6  13   3     9586.09     9980.30    175.04 o
   7  13   3     2293.35     2240.77    110.72 o
   8  13   3     9628.21     9972.73    237.33 o
   9  13   3      540.72      471.06    116.86 o
  10  13   3      117.40      279.59    119.83 o
  11  13   3     3165.17     2826.81    170.49 o
  12  13   3      595.99      897.59    144.31 o
  13  13   3       18.31       30.02    164.07 o
 -13  14   3      958.07      753.25    149.97 o
 -12  14   3     2990.58     2933.05    184.44 o
 -11  14   3      594.02      735.62    138.63 o
 -10  14   3     2628.32     2764.22    200.79 o
  -9  14   3      688.23      549.08    107.39 o
  -8  14   3     1456.76     1404.85    123.63 o
  -7  14   3     3356.70     3250.44    151.41 o
  -6  14   3     9905.14     9862.12    219.71 o
  -5  14   3    17125.99    17298.64    270.86 o
  -4  14   3     3405.72     3345.40    120.44 o
  -3  14   3      804.07      717.52     84.96 o
  -2  14   3     2389.73     2429.26    105.88 o
  -1  14   3     2278.63     2334.75    105.51 o
   0  14   3     4311.81     4533.69    125.21 o
   1  14   3     2462.51     2572.88    111.64 o
   2  14   3     2500.14     2628.09    103.74 o
   3  14   3      876.22      813.70     81.72 o
   4  14   3     3571.82     3585.45    115.65 o
   5  14   3    17494.66    17708.26    233.52 o
   6  14   3     9790.93     9665.03    186.15 o
   7  14   3     3623.23     3610.06    149.45 o
   8  14   3     1441.41      978.08    120.97 o
   9  14   3      602.67      335.53    117.77 o
  10  14   3     2603.28     2825.85    164.72 o
  11  14   3      694.91      706.13    132.71 o
  12  14   3     3028.91     3104.10    187.56 o
  13  14   3      878.09      961.06    154.91 o
  14  14   3     2062.88     2288.07    184.71 o
 -14  15   3     1094.39     1046.45    169.40 o
 -13  15   3     1188.41      951.61    160.84 o
 -12  15   3      776.84      958.65    156.44 o
 -11  15   3      940.43      748.65    146.26 o
 -10  15   3      805.86      671.98    148.34 o
  -9  15   3      395.78      346.73    104.82 o
  -8  15   3       44.30      101.19    109.72 o
  -7  15   3    11848.63    11577.49    268.04 o
  -6  15   3     2248.95     2161.53    136.38 o
  -5  15   3    10199.93    10551.08    228.47 o
  -4  15   3     1146.30     1205.68    108.14 o
  -3  15   3     5885.33     6397.27    164.45 o
  -2  15   3     1341.19     1436.99    104.54 o
  -1  15   3     1064.26      996.39     98.15 o
   0  15   3      502.02      469.83     91.93 o
   1  15   3     1224.06     1147.91    106.39 o
   2  15   3     1366.99     1418.37    115.86 o
   3  15   3     5609.94     5847.27    161.86 o
   4  15   3     1053.63     1124.36    100.03 o
   5  15   3    10208.07    10963.37    203.61 o
   6  15   3     2348.76     2408.60    125.91 o
   7  15   3    11595.65    11662.03    234.17 o
   8  15   3       43.73      110.74    113.93 o
   9  15   3      324.09       43.60    118.21 o
  10  15   3      790.78      761.48    133.72 o
  11  15   3      962.80      776.52    140.36 o
  12  15   3      865.96      802.71    150.93 o
  13  15   3     1165.56     1278.25    166.54 o
  14  15   3     1080.50      996.52    168.92 o
  15  15   3     7259.44     7823.90    288.61 o
 -14  16   3     2362.84     1960.18    212.90 o
 -13  16   3     5608.20     5742.61    273.09 o
 -12  16   3     1154.28     1113.04    179.35 o
 -11  16   3     1439.20     1401.60    178.87 o
 -10  16   3      730.48      472.47    152.26 o
  -9  16   3     2270.61     2295.73    145.84 o
  -8  16   3     2603.99     2666.33    162.23 o
  -7  16   3     1564.94     1769.29    162.87 o
  -6  16   3      192.50       23.90    104.15 o
  -5  16   3     2487.57     2676.13    141.68 o
  -4  16   3      919.83      938.20    114.36 o
  -3  16   3     5315.49     5164.27    164.93 o
  -2  16   3      457.38      362.05     93.03 o
  -1  16   3     1411.04     1229.53    111.31 o
   0  16   3        0.32       -5.63     98.20 o
   1  16   3     1490.14     1125.37    118.11 o
   2  16   3      536.87      743.93    112.63 o
   3  16   3     5364.24     5204.32    176.82 o
   4  16   3      800.60      787.89    110.37 o
   5  16   3     2424.56     2451.78    131.60 o
   6  16   3      186.87      163.21    107.28 o
   7  16   3     1571.94     1489.58    161.73 o
   8  16   3     2657.31     2856.58    179.22 o
   9  16   3     2030.03     1621.37    168.45 o
  10  16   3      738.89      820.84    146.15 o
  11  16   3     1471.83     1534.30    165.22 o
  12  16   3     1166.15     1256.43    166.58 o
  13  16   3     5660.64     5969.37    249.38 o
  14  16   3     2357.55     2598.00    200.37 o
 -12  17   3      270.13      352.21    170.07 o
 -11  17   3     1263.32     1484.55    190.75 o
 -10  17   3     3546.08     3619.53    227.59 o
  -9  17   3     2413.35     2536.19    174.14 o
  -8  17   3      729.69      628.67    121.85 o
  -7  17   3     2508.03     2594.76    191.24 o
  -6  17   3     1433.70     1376.60    134.68 o
  -5  17   3      123.20       93.07    108.93 o
  -4  17   3     2236.62     2735.82    147.47 o
  -3  17   3     5893.30     6132.39    210.43 o
  -2  17   3     2405.71     2559.34    147.15 o
  -1  17   3      613.39      339.05    112.16 o
   0  17   3      861.46      691.54    117.48 o
   1  17   3      595.24      700.58    117.86 o
   2  17   3     2230.59     2367.75    149.56 o
   3  17   3     6103.08     5833.26    199.62 o
   4  17   3     2116.10     2086.85    145.50 o
   5  17   3      161.25       22.64    131.50 o
   6  17   3     1450.97     1477.41    148.53 o
   7  17   3     2555.56     2603.20    240.10 o
   8  17   3      749.13      490.02    159.00 o
   9  17   3     2327.68     2603.72    214.23 o
  10  17   3     3540.90     3484.60    230.79 o
  11  17   3     1216.48     1084.66    176.91 o
  12  17   3      263.27      349.33    164.20 o
 -11  18   3     2096.94     2063.06    211.44 o
 -10  18   3     4435.50     4382.14    270.99 o
  -9  18   3     1459.90     1344.83    169.40 o
  -8  18   3     2952.69     2977.18    182.62 o
  -7  18   3      844.25      929.66    135.25 o
  -6  18   3      985.51      879.34    133.09 o
  -5  18   3      182.36      -68.10    115.59 o
  -4  18   3     1964.31     2279.79    179.55 o
  -3  18   3     1643.50     1705.21    159.25 o
  -2  18   3     2285.78     2682.75    201.47 o
  -1  18   3     4380.86     4633.36    189.76 o
   0  18   3       40.73     -113.86    113.86 o
   1  18   3     4343.74     4827.24    196.41 o
   2  18   3     2347.75     2657.35    158.20 o
   3  18   3     1771.25     1820.63    157.03 o
   4  18   3     1947.06     1945.95    161.11 o
   5  18   3      218.28      116.93    141.51 o
   6  18   3      914.91      849.92    179.89 o
   7  18   3      841.20      745.69    183.33 o
   8  18   3     2983.78     2611.73    225.23 o
   9  18   3     1512.44     1393.34    194.69 o
  10  18   3     4473.23     4799.52    270.08 o
  11  18   3     2031.62     2403.84    262.45 o
  -9  19   3      642.42      660.14    159.89 o
  -8  19   3      373.25      648.96    145.46 o
  -7  19   3     2487.67     2750.89    173.42 o
  -6  19   3      188.70      169.13    158.28 o
  -5  19   3      852.06      556.35    140.75 o
  -4  19   3      102.97      -95.91    140.36 o
  -3  19   3      610.20      578.23    145.46 o
  -2  19   3     2631.40     2712.66    186.32 o
  -1  19   3     2539.28     2786.21    179.93 o
   0  19   3     6443.15     7145.57    231.35 o
   1  19   3     2468.45     2682.88    166.44 o
   2  19   3     2638.27     2748.22    169.87 o
   3  19   3      611.98      336.49    139.25 o
   4  19   3      142.34       57.71    143.85 o
   5  19   3      834.09      797.01    166.13 o
   6  19   3      161.54      292.00    167.11 o
   7  19   3     2434.10     2583.05    334.59 o
   8  19   3      422.59      347.04    178.72 o
   9  19   3      654.09      341.54    205.65 o
  -7  20   3       82.30       92.55    144.60 o
  -6  20   3      303.94      507.03    143.95 o
  -5  20   3     1767.35     1647.72    210.52 o
  -4  20   3      330.92      420.43    156.28 o
  -3  20   3       75.72      109.82    149.10 o
  -2  20   3     2586.77     2368.78    190.09 o
  -1  20   3     5409.46     5688.22    246.45 o
   0  20   3      814.15      577.99    151.49 o
   1  20   3     5371.27     5649.62    224.43 o
   2  20   3     2508.35     2604.13    178.39 o
   3  20   3       69.52      194.62    151.13 o
   4  20   3      384.95      318.48    166.61 o
   5  20   3     1689.84     1458.74    198.18 o
   6  20   3      443.75      279.24    171.05 o
   7  20   3       68.51       -6.96    200.76 o
  -3  21   3     1340.62     1258.30    193.33 o
  -2  21   3      801.53      458.94    165.32 o
  -1  21   3     2708.80     3008.59    213.56 o
   0  21   3     2358.19     2463.50    206.20 o
   1  21   3     2753.98     3234.67    209.65 o
   2  21   3      872.99      768.49    165.46 o
   3  21   3     1358.44     1409.51    201.40 o
   0   0   4   341286.38   341527.66   4976.96 o
   0   1   4    20877.17    20690.26    155.34 o
   1   1   4    30464.93    28762.55    244.36 o
  -1   2   4     6129.66     5882.55     74.37 o
   0   2   4    17998.60    16660.43    148.73 o
   1   2   4     5540.21     5360.33     65.06 o
   2   2   4    15360.64    14904.77    147.32 o
  -2   3   4    17434.80    18112.67    158.78 o
  -1   3   4     7747.96     7782.46    104.99 o
   0   3   4     9288.95     9494.48    101.16 o
   1   3   4     6895.35     6992.52     87.51 o
   2   3   4    17064.54    17683.57    164.34 o
   3   3   4     3321.62     3725.71     77.79 o
  -3   4   4    25733.38    24709.08    213.37 o
  -2   4   4    17903.39    17634.37    157.27 o
  -1   4   4    21387.53    20712.71    173.07 o
   0   4   4       64.10       69.91     34.00 o
   1   4   4    21579.66    20967.27    177.41 o
   2   4   4    18352.66    18198.25    158.65 o
   3   4   4    25052.72    24456.77    208.51 o
   4   4   4    66485.70    67878.10    529.94 o
  -4   5   4     2355.65     2014.89     54.58 o
  -3   5   4      264.91      329.13     40.84 o
  -2   5   4     5808.06     5416.53     81.16 o
  -1   5   4    14620.02    15316.41    134.78 o
   0   5   4     1691.48     1708.75     47.13 o
   1   5   4    14456.82    15203.29    137.35 o
   2   5   4     5427.12     5255.14     76.27 o
   3   5   4      285.00      402.81     38.40 o
   4   5   4     2535.33     2297.94     56.45 o
   5   5   4   134760.75   138750.39   1035.05 o
  -5   6   4     1177.16     1127.00     50.58 o
  -4   6   4    13670.40    13041.11    141.68 o
  -3   6   4    24325.67    25319.84    220.13 o
  -2   6   4    17189.63    16845.59    162.45 o
  -1   6   4    17949.88    18077.57    162.72 o
   0   6   4    18066.69    19070.44    167.58 o
   1   6   4    18288.29    18071.98    152.77 o
   2   6   4    17556.83    17509.09    156.41 o
   3   6   4    24023.13    25191.41    210.33 o
   4   6   4    13367.28    12812.29    133.51 o
   5   6   4     1117.51     1053.01     46.37 o
   6   6   4     5472.88     5760.65     90.83 o
  -6   7   4     5955.90     6003.83     97.08 o
  -5   7   4    13302.54    12862.16    146.39 o
  -4   7   4    25940.58    26000.54    231.00 o
  -3   7   4      624.19      714.40     49.40 o
  -2   7   4     6599.12     6495.32     97.24 o
  -1   7   4    23604.13    22880.87    195.23 o
   0   7   4       34.80      -34.42     36.55 o
   1   7   4    23818.28    23067.28    190.60 o
   2   7   4     6054.69     5853.30     86.17 o
   3   7   4      612.25      596.94     45.07 o
   4   7   4    26821.03    26775.68    230.71 o
   5   7   4    12719.79    12425.54    143.91 o
   6   7   4     5903.65     5874.42     97.01 o
   7   7   4    15646.41    15384.58    159.92 o
  -7   8   4     9169.99     8997.59    132.74 o
  -6   8   4      830.40      819.75     56.72 o
  -5   8   4     9642.85     9562.87    135.78 o
  -4   8   4     4588.32     4864.31     93.73 o
  -3   8   4    40330.70    40100.54    342.27 o
  -2   8   4     1853.20     1706.81     58.95 o
  -1   8   4      382.16      303.54     42.56 o
   0   8   4       20.06        0.56     36.95 o
   1   8   4      434.04      353.27     37.73 o
   2   8   4     2128.10     2056.05     56.33 o
   3   8   4    40389.38    40334.09    314.99 o
   4   8   4     5007.04     5266.80     88.82 o
   5   8   4     9490.94     9446.53    118.17 o
   6   8   4      820.70      809.22     49.86 o
   7   8   4     9202.16     8981.93    136.45 o
   8   8   4    36347.11    37594.82    357.27 o
  -8   9   4     9499.73     9768.15    155.64 o
  -7   9   4     1200.55     1228.67     70.17 o
  -6   9   4      130.40       69.40     53.35 o
  -5   9   4     7502.69     8144.93    135.33 o
  -4   9   4      120.64       49.55     47.96 o
  -3   9   4     7598.26     7163.72    113.26 o
  -2   9   4    19288.35    19185.42    188.34 o
  -1   9   4    40067.09    39085.72    314.32 o
   0   9   4     8639.37     8782.23    109.67 o
   1   9   4    39468.78    38628.94    296.02 o
   2   9   4    19624.95    19521.71    172.93 o
   3   9   4     7694.29     7437.11    102.53 o
   4   9   4      132.63      113.60     43.24 o
   5   9   4     7679.13     8096.84    114.75 o
   6   9   4       95.25       45.52     51.85 o
   7   9   4     1104.83     1161.63     69.35 o
   8   9   4     9238.46     9490.00    154.13 o
   9   9   4      783.51      841.41     83.47 o
  -9  10   4    13364.12    12998.93    227.29 o
  -8  10   4     2444.11     2808.17    116.26 o
  -7  10   4     3972.94     3848.27    118.16 o
  -6  10   4      287.89      337.95     63.18 o
  -5  10   4     5146.88     5457.11    113.97 o
  -4  10   4     3193.32     3387.19     89.19 o
  -3  10   4     3468.24     3465.44     87.49 o
  -2  10   4     2740.89     2889.14     77.38 o
  -1  10   4     8234.04     8047.13    114.61 o
   0  10   4    60572.72    60943.77    454.74 o
   1  10   4     8599.97     8815.42    111.20 o
   2  10   4     2779.06     2876.49     65.69 o
   3  10   4     3446.08     3501.29     76.63 o
   4  10   4     2988.25     3052.10     72.35 o
   5  10   4     5299.54     5376.05     95.39 o
   6  10   4      256.46      264.47     53.86 o
   7  10   4     4065.47     3878.53     92.57 o
   8  10   4     2392.97     2609.40    111.93 o
   9  10   4    13142.96    12886.41    228.44 o
  10  10   4     7865.79     7896.67    188.15 o
 -10  11   4     4893.80     5135.58    148.75 o
  -9  11   4     5168.17     4998.00    155.54 o
  -8  11   4     5400.33     5395.20    208.38 o
  -7  11   4      880.75      866.39     87.65 o
  -6  11   4    12945.24    12545.63    194.53 o
  -5  11   4     1831.08     2013.05     88.16 o
  -4  11   4     4888.68     5050.71    111.86 o
  -3  11   4     5734.52     5552.14    111.87 o
  -2  11   4     4907.41     4748.99     97.62 o
  -1  11   4       15.56      -46.73     46.73 o
   0  11   4     3401.89     3385.39     83.00 o
   1  11   4       18.18      -18.97     44.92 o
   2  11   4     4935.40     4995.19     89.71 o
   3  11   4     5482.81     5514.53     97.93 o
   4  11   4     4533.00     4603.55     93.07 o
   5  11   4     1967.90     1981.83     75.44 o
   6  11   4    13264.73    13506.27    168.76 o
   7  11   4      825.71      729.98     72.66 o
   8  11   4     5535.07     5916.17    153.11 o
   9  11   4     5303.38     5239.77    169.79 o
  10  11   4     4978.11     5106.37    179.07 o
  11  11   4     1502.40     1490.69    139.45 o
 -11  12   4      270.84      331.87    119.95 o
 -10  12   4     5788.42     5722.82    183.70 o
  -9  12   4    10097.25     9663.31    208.24 o
  -8  12   4      231.06      302.73     90.87 o
  -7  12   4     8087.39     8134.76    182.95 o
  -6  12   4     3165.54     3330.33    119.68 o
  -5  12   4      846.50      862.02     79.92 o
  -4  12   4    11303.79    11308.45    176.41 o
  -3  12   4     3306.95     3362.91    121.19 o
  -2  12   4     4832.32     5022.43    114.10 o
  -1  12   4     5577.48     5752.03    117.16 o
   0  12   4    22653.51    22565.41    241.22 o
   1  12   4     5468.42     5741.21    102.60 o
   2  12   4     4451.77     4608.97     97.09 o
   3  12   4     3570.10     3824.70     87.08 o
   4  12   4    11625.69    11195.67    165.23 o
   5  12   4      784.02      739.93     70.76 o
   6  12   4     3324.71     3667.28     96.94 o
   7  12   4     7853.77     7957.75    155.97 o
   8  12   4      201.13      232.79     93.49 o
   9  12   4    10240.07    10047.99    249.08 o
  10  12   4     5565.72     5242.24    200.95 o
  11  12   4      272.70      195.24    118.08 o
  12  12   4     6127.13     6231.00    224.68 o
 -12  13   4     1841.73     1914.17    160.60 o
 -11  13   4      541.46      443.89    127.91 o
 -10  13   4      997.53      906.60    123.56 o
  -9  13   4     1506.12     1677.19    109.34 o
  -8  13   4     1317.74     1686.74    118.60 o
  -7  13   4     6541.69     6548.39    171.11 o
  -6  13   4     7905.51     7847.98    175.78 o
  -5  13   4      485.13      397.33     85.80 o
  -4  13   4      954.10      867.56     83.12 o
  -3  13   4    14320.62    14213.33    205.94 o
  -2  13   4     9185.97     9551.69    174.75 o
  -1  13   4     3598.54     3780.58    114.06 o
   0  13   4     3931.39     4009.67    114.59 o
   1  13   4     3333.64     3435.40    101.56 o
   2  13   4     9212.83     9681.38    145.70 o
   3  13   4    14031.81    14251.57    179.31 o
   4  13   4      888.12      947.22     82.64 o
   5  13   4      499.51      380.83     76.82 o
   6  13   4     7881.92     7853.10    156.13 o
   7  13   4     6845.13     6630.00    168.44 o
   8  13   4     1344.76     1491.18    123.73 o
   9  13   4     1319.00     1193.12    132.11 o
  10  13   4     1085.38     1089.62    136.24 o
  11  13   4      530.74      307.73    126.96 o
  12  13   4     1863.07     1828.98    160.12 o
  13  13   4     5872.63     5886.63    231.32 o
 -13  14   4      234.49      109.34    136.68 o
 -12  14   4      607.16      473.54    138.78 o
 -11  14   4      337.30      187.48    128.80 o
 -10  14   4      344.03      245.08    121.38 o
  -9  14   4     1582.89     1414.61    114.58 o
  -8  14   4     4001.67     3942.32    168.31 o
  -7  14   4     5058.23     5144.05    183.47 o
  -6  14   4    11240.72    11365.63    329.28 o
  -5  14   4     8100.20     8125.48    192.48 o
  -4  14   4    12295.47    13110.15    219.85 o
  -3  14   4     5418.71     5729.42    149.31 o
  -2  14   4     2706.56     2621.67    111.57 o
  -1  14   4     1307.07     1760.69    100.95 o
   0  14   4       78.37        7.25     73.82 o
   1  14   4     1257.99     1496.23     87.67 o
   2  14   4     2803.28     2690.66    111.25 o
   3  14   4     5369.02     5863.42    136.80 o
   4  14   4    12283.80    12649.30    197.80 o
   5  14   4     8401.69     8808.35    168.43 o
   6  14   4    11211.26    11208.84    193.39 o
   7  14   4     4934.48     5260.82    171.42 o
   8  14   4     4227.39     4578.68    180.65 o
   9  14   4     1558.28     1513.39    139.71 o
  10  14   4      280.04      377.37    123.27 o
  11  14   4      323.04      330.41    126.78 o
  12  14   4      607.29      622.42    142.39 o
  13  14   4      230.49      229.04    138.12 o
  14  14   4     1124.24     1113.99    164.90 o
 -14  15   4     3752.62     3660.27    221.75 o
 -13  15   4     4098.76     4154.82    225.29 o
 -12  15   4     2673.96     2339.15    186.05 o
 -11  15   4     1379.67     1049.90    163.63 o
 -10  15   4     1836.92     1792.36    172.97 o
  -9  15   4     1595.00     1807.78    129.62 o
  -8  15   4      933.57      765.14    121.77 o
  -7  15   4     1811.48     1724.46    134.80 o
  -6  15   4     2385.95     2555.39    144.66 o
  -5  15   4     4715.35     4908.20    162.75 o
  -4  15   4     2136.67     2521.54    125.79 o
  -3  15   4     1426.63     1463.77    105.37 o
  -2  15   4     6935.64     6795.32    169.66 o
  -1  15   4       18.52       18.41     81.89 o
   0  15   4     1305.15     1544.18    101.00 o
   1  15   4       29.11      124.60     87.18 o
   2  15   4     7018.80     7082.51    194.10 o
   3  15   4     1487.91     1521.86    119.19 o
   4  15   4     1930.54     1985.31    121.91 o
   5  15   4     4412.65     4712.98    143.47 o
   6  15   4     2347.82     2381.83    118.12 o
   7  15   4     1770.05     1848.66    138.39 o
   8  15   4      866.89      851.12    127.95 o
   9  15   4     1708.54     1507.18    145.62 o
  10  15   4     1834.67     1813.77    151.78 o
  11  15   4     1366.84     1411.81    151.20 o
  12  15   4     2807.34     2974.18    183.58 o
  13  15   4     3978.90     4178.21    209.97 o
  14  15   4     3909.87     3875.02    216.37 o
  15  15   4     2645.16     3104.05    221.44 o
 -14  16   4     2519.07     2766.27    226.45 o
 -13  16   4     1425.78     1247.56    189.75 o
 -12  16   4     1531.65     1575.26    189.73 o
 -11  16   4     3618.62     4172.16    231.16 o
 -10  16   4      650.98      616.67    154.35 o
  -9  16   4      647.40      432.07    147.20 o
  -8  16   4     1046.66      695.95    129.27 o
  -7  16   4     3273.47     3110.89    158.75 o
  -6  16   4      507.95      344.01    109.27 o
  -5  16   4     5989.29     6395.87    192.59 o
  -4  16   4      102.68      119.70    100.69 o
  -3  16   4     1505.73     1661.99    123.93 o
  -2  16   4     4049.31     4317.09    146.09 o
  -1  16   4     8245.85     8078.91    187.60 o
   0  16   4      158.53      256.36     98.77 o
   1  16   4     8152.88     7965.86    213.19 o
   2  16   4     4051.79     4439.98    167.99 o
   3  16   4     1450.65     1602.93    126.73 o
   4  16   4      136.20      158.65    104.72 o
   5  16   4     5857.62     6148.40    177.38 o
   6  16   4      458.00      521.88    115.03 o
   7  16   4     3521.15     4021.49    192.94 o
   8  16   4     1205.51      856.78    136.32 o
   9  16   4      626.57      587.56    139.27 o
  10  16   4      698.93      815.14    146.79 o
  11  16   4     3725.97     4054.58    209.04 o
  12  16   4     1407.72     1514.48    172.67 o
  13  16   4     1441.21     1666.43    180.27 o
  14  16   4     2565.14     2831.13    208.21 o
 -12  17   4     1516.32     1341.43    185.08 o
 -11  17   4      487.43      573.22    169.70 o
 -10  17   4      433.60      434.63    160.67 o
  -9  17   4      546.29      537.39    129.80 o
  -8  17   4      583.23      646.00    124.61 o
  -7  17   4     6550.31     6760.10    221.75 o
  -6  17   4      778.85      590.35    121.16 o
  -5  17   4     8718.82     9098.39    237.82 o
  -4  17   4     3809.46     3900.08    176.61 o
  -3  17   4      474.11      533.77    111.29 o
  -2  17   4     4320.30     4148.84    154.94 o
  -1  17   4     1650.06     1481.69    141.77 o
   0  17   4       71.02      140.10    107.08 o
   1  17   4     1626.55     1529.20    130.81 o
   2  17   4     4238.97     3956.26    183.60 o
   3  17   4      503.83      464.46    116.32 o
   4  17   4     3811.17     4104.97    170.56 o
   5  17   4     9014.73     9379.75    270.83 o
   6  17   4      802.03      755.84    133.96 o
   7  17   4     6463.73     7008.06    278.63 o
   8  17   4      462.84      512.42    157.19 o
   9  17   4      586.37      848.99    176.49 o
  10  17   4      391.74      157.73    158.83 o
  11  17   4      517.28      673.49    163.33 o
  12  17   4     1516.29     1435.88    177.44 o
 -11  18   4     5429.68     5181.20    270.86 o
 -10  18   4     2360.04     2124.59    191.34 o
  -9  18   4      391.81      293.71    123.04 o
  -8  18   4     8218.69     8271.44    257.22 o
  -7  18   4      126.68       19.15    118.09 o
  -6  18   4      367.39      544.67    123.14 o
  -5  18   4      959.62      817.09    130.92 o
  -4  18   4     3634.66     3654.94    167.36 o
  -3  18   4     1231.26     1120.32    132.89 o
  -2  18   4     3660.16     3739.44    189.97 o
  -1  18   4     3303.23     3267.63    175.35 o
   0  18   4      305.81      269.56    118.44 o
   1  18   4     3571.87     3655.17    174.59 o
   2  18   4     3565.67     3467.46    170.99 o
   3  18   4     1211.66     1325.28    141.76 o
   4  18   4     3518.22     3282.58    184.31 o
   5  18   4      968.98      671.75    150.93 o
   6  18   4      362.27      208.43    157.36 o
   7  18   4      131.28      168.24    164.21 o
   8  18   4     8095.54     7689.77    365.69 o
   9  18   4      369.51      598.48    188.63 o
  10  18   4     2316.83     2378.86    223.47 o
  11  18   4     5534.37     5519.02    291.77 o
  -9  19   4     1700.17     1842.93    159.65 o
  -8  19   4      455.02      341.76    136.97 o
  -7  19   4      432.38      200.30    126.51 o
  -6  19   4      622.67      521.98    135.63 o
  -5  19   4     1327.90     1273.21    153.06 o
  -4  19   4     1184.64     1036.72    148.19 o
  -3  19   4      912.78      676.05    146.38 o
  -2  19   4     4842.73     4985.34    225.01 o
  -1  19   4     4053.10     3882.60    206.39 o
   0  19   4       51.86     -115.92    123.26 o
   1  19   4     3929.29     3804.21    182.94 o
   2  19   4     4865.58     5118.34    203.42 o
   3  19   4      897.08      697.93    137.16 o
   4  19   4     1246.12     1101.68    168.60 o
   5  19   4     1440.81     1286.67    175.90 o
   6  19   4      616.93      493.41    182.64 o
   7  19   4      444.72      260.01    198.70 o
   8  19   4      515.00      730.77    248.27 o
   9  19   4     1754.53     1536.03    331.11 o
  -7  20   4     3654.17     3617.13    212.20 o
  -6  20   4      866.61      881.60    148.71 o
  -5  20   4      607.67      631.82    158.51 o
  -4  20   4      519.68      506.11    159.94 o
  -3  20   4      408.16      384.82    154.69 o
  -2  20   4      814.84      775.74    159.39 o
  -1  20   4      677.34      492.54    153.92 o
   0  20   4      287.38      110.63    141.77 o
   1  20   4      693.56      490.53    142.75 o
   2  20   4      831.78      764.75    147.06 o
   3  20   4      444.30      569.44    154.19 o
   4  20   4      567.05      524.86    169.42 o
   5  20   4      504.09      485.29    185.80 o
   6  20   4      859.19      744.66    179.53 o
   7  20   4     3698.78     3355.24    324.69 o
  -3  21   4     1941.40     1813.50    197.66 o
  -2  21   4     2937.49     2990.83    208.35 o
  -1  21   4      676.31      583.87    160.25 o
   0  21   4     2248.05     1612.12    190.02 o
   1  21   4      642.97      469.50    159.93 o
   2  21   4     2997.66     2864.16    220.32 o
   3  21   4     1849.79     1997.69    206.04 o
   0   1   5    33475.72    32349.39    237.16 o
   1   1   5    21883.92    22291.82    177.50 o
  -1   2   5    54009.97    53914.76    454.72 o
   0   2   5     7433.46     6696.74     77.00 o
   1   2   5    54031.73    54883.81    416.01 o
   2   2   5   201504.56   193128.73   1553.44 o
  -2   3   5     6278.53     6027.73     86.04 o
  -1   3   5    10079.35     9339.19    108.33 o
   0   3   5    46307.22    42544.73    352.39 o
   1   3   5    10472.82     9827.09    104.87 o
   2   3   5     6814.58     6496.66     83.28 o
   3   3   5    73752.93    71752.73    571.42 o
  -3   4   5     1268.33     1413.48     49.14 o
  -2   4   5     7072.35     7285.10     95.56 o
  -1   4   5     3292.03     3148.11     59.39 o
   0   4   5    11123.01    10756.87    120.68 o
   1   4   5     3440.29     3367.15     72.59 o
   2   4   5     6585.83     6639.40     84.52 o
   3   4   5     1382.78     1556.37     54.89 o
   4   4   5    81183.72    83050.12    642.09 o
  -4   5   5     5743.14     5652.08     85.24 o
  -3   5   5    10820.01    10524.16    115.89 o
  -2   5   5    12591.38    11726.04    122.59 o
  -1   5   5    21302.26    21233.01    184.23 o
   0   5   5    21352.79    21590.70    184.19 o
   1   5   5    21361.93    21632.00    188.92 o
   2   5   5    12584.66    11904.73    121.37 o
   3   5   5    10841.83    10566.38    115.88 o
   4   5   5     5722.06     5528.45     89.45 o
   5   5   5     7141.41     7948.30    110.18 o
  -5   6   5    16325.26    14883.59    154.80 o
  -4   6   5    33528.87    33086.02    267.43 o
  -3   6   5    27897.12    29046.40    243.99 o
  -2   6   5     2032.01     2117.53     54.20 o
  -1   6   5    11125.03    11802.33    119.43 o
   0   6   5     5179.44     4786.96     79.55 o
   1   6   5    11119.73    11565.70    118.33 o
   2   6   5     2079.50     2134.62     55.31 o
   3   6   5    28354.30    29425.34    240.95 o
   4   6   5    33479.45    32444.18    283.55 o
   5   6   5    16008.05    15023.10    158.66 o
   6   6   5       40.08       -2.01     41.41 o
  -6   7   5    13759.67    13929.73    152.13 o
  -5   7   5     3571.57     3540.88     80.13 o
  -4   7   5     7141.46     7044.79    104.47 o
  -3   7   5      431.12      347.49     43.71 o
  -2   7   5     9712.68     9335.06    112.49 o
  -1   7   5     1624.46     1621.20     52.32 o
   0   7   5       72.24       48.17     39.49 o
   1   7   5     1533.44     1489.79     50.41 o
   2   7   5     9805.60     9332.89    108.83 o
   3   7   5      331.66      321.27     41.91 o
   4   7   5     7566.01     7393.15     99.43 o
   5   7   5     3634.89     3567.25     72.51 o
   6   7   5    13045.50    13012.34    149.40 o
   7   7   5     5648.05     6347.29    102.07 o
  -7   8   5    13729.41    13780.71    163.13 o
  -6   8   5     3736.91     3680.58     89.07 o
  -5   8   5     3622.90     3865.22     86.55 o
  -4   8   5     5954.81     5469.25     99.21 o
  -3   8   5     4574.24     4990.34     93.04 o
  -2   8   5     7572.02     7622.44    105.98 o
  -1   8   5     3351.02     3044.77     66.78 o
   0   8   5    17229.15    16787.31    166.83 o
   1   8   5     3552.97     3368.32     66.12 o
   2   8   5     7621.92     7716.84    102.46 o
   3   8   5     4605.89     5040.00     84.26 o
   4   8   5     6061.02     5495.69     89.40 o
   5   8   5     3889.86     3985.35     87.30 o
   6   8   5     3846.62     3859.73     84.40 o
   7   8   5    13672.68    14075.50    181.51 o
   8   8   5    26061.02    26162.85    276.35 o
  -8   9   5     1296.36     1265.70     77.87 o
  -7   9   5     2955.46     3060.79     96.93 o
  -6   9   5     5162.89     5374.38    109.82 o
  -5   9   5     3722.61     3942.11     91.20 o
  -4   9   5     1362.69     1453.71     62.72 o
  -3   9   5     7138.84     7006.14    112.96 o
  -2   9   5    15127.56    15668.06    162.98 o
  -1   9   5    63545.56    63935.79    479.72 o
   0   9   5     1648.35     1558.58     58.16 o
   1   9   5    63557.20    64637.09    459.09 o
   2   9   5    15061.13    15277.27    154.25 o
   3   9   5     7321.28     7329.86    103.61 o
   4   9   5     1312.04     1447.50     56.33 o
   5   9   5     3376.40     3601.79     78.35 o
   6   9   5     5061.13     5271.02    108.24 o
   7   9   5     2761.69     2863.18     92.89 o
   8   9   5     1203.28     1017.04     77.17 o
   9   9   5    20623.30    20822.46    280.61 o
  -9  10   5     4886.44     4827.60    152.14 o
  -8  10   5     2185.72     2188.10    106.33 o
  -7  10   5    13679.21    13730.41    205.01 o
  -6  10   5     9398.10     9832.82    161.10 o
  -5  10   5     1737.19     2030.73     78.65 o
  -4  10   5     3258.84     3376.06     89.60 o
  -3  10   5     7813.47     8010.81    122.55 o
  -2  10   5      719.16      531.32     53.28 o
  -1  10   5     1709.56     1634.79     60.96 o
   0  10   5       12.44       -8.61     44.38 o
   1  10   5     2002.97     2054.96     55.84 o
   2  10   5      800.65      745.29     49.12 o
   3  10   5     7456.32     7550.75    110.38 o
   4  10   5     3379.71     3345.30     76.72 o
   5  10   5     1687.07     1895.74     66.16 o
   6  10   5     9655.35     9743.48    147.23 o
   7  10   5    13534.85    13936.51    189.62 o
   8  10   5     2253.54     2384.46    105.48 o
   9  10   5     4794.43     5080.80    139.80 o
  10  10   5     4512.87     4742.36    152.21 o
 -10  11   5    11224.76    11381.83    232.19 o
  -9  11   5     9257.26     9074.74    193.11 o
  -8  11   5     4892.08     5095.66    166.16 o
  -7  11   5     1303.06     1246.91     95.02 o
  -6  11   5      750.64      867.11     83.10 o
  -5  11   5     1217.90     1242.45     75.01 o
  -4  11   5     3987.26     3987.47    101.93 o
  -3  11   5     6830.92     7091.28    126.33 o
  -2  11   5     5082.57     5089.85    102.20 o
  -1  11   5    15773.40    16072.37    173.97 o
   0  11   5    15671.88    15908.00    187.84 o
   1  11   5    15276.71    15383.58    170.62 o
   2  11   5     5002.20     4846.51     98.58 o
   3  11   5     7011.55     7310.90    112.40 o
   4  11   5     4310.67     4143.19     88.53 o
   5  11   5     1153.75     1144.26     63.53 o
   6  11   5      726.95      727.08     64.41 o
   7  11   5     1487.38     1482.97     76.62 o
   8  11   5     4769.99     5033.56    132.67 o
   9  11   5     9268.87     9659.26    224.75 o
  10  11   5    11341.82    11250.83    320.48 o
  11  11   5     1856.70     1898.15    145.72 o
 -11  12   5     2563.53     2511.51    160.00 o
 -10  12   5      674.95      819.74    105.75 o
  -9  12   5     1258.63     1351.73    101.68 o
  -8  12   5     1107.38      984.00    104.24 o
  -7  12   5    16540.68    16062.77    250.47 o
  -6  12   5     2764.54     3276.77    117.74 o
  -5  12   5     2719.89     2692.06    104.36 o
  -4  12   5     4749.44     4693.77    115.37 o
  -3  12   5    13577.95    13037.49    180.35 o
  -2  12   5     2599.67     2494.46     89.23 o
  -1  12   5     8232.82     8263.12    139.91 o
   0  12   5     1127.14     1271.26     72.68 o
   1  12   5     8464.69     8539.12    132.39 o
   2  12   5     2973.10     3056.59     82.72 o
   3  12   5    12697.57    12676.50    159.34 o
   4  12   5     4699.40     4943.07    103.77 o
   5  12   5     2778.66     2714.26     90.82 o
   6  12   5     2672.06     3094.82     97.09 o
   7  12   5    16884.36    16567.06    223.49 o
   8  12   5      971.03      850.63     99.40 o
   9  12   5     1381.21     1295.23    118.95 o
  10  12   5      664.56      781.52    123.95 o
  11  12   5     2829.68     2730.21    164.94 o
  12  12   5       27.86       22.42    120.12 o
 -12  13   5     1165.11     1130.83    147.94 o
 -11  13   5     3562.82     3703.29    185.52 o
 -10  13   5     1722.56     1816.37    128.63 o
  -9  13   5     4930.99     4829.78    153.72 o
  -8  13   5     1689.58     1762.95    120.15 o
  -7  13   5     1295.13     1058.06    105.90 o
  -6  13   5     8169.49     8319.98    194.16 o
  -5  13   5     3117.37     3101.36    125.99 o
  -4  13   5     3915.69     3907.27    122.20 o
  -3  13   5     1913.70     2086.55     94.46 o
  -2  13   5     2294.15     2510.41     98.46 o
  -1  13   5     4209.56     4093.54    119.36 o
   0  13   5      757.18      636.95     75.07 o
   1  13   5     4094.97     4013.32    110.00 o
   2  13   5     2143.41     2293.53    105.46 o
   3  13   5     2004.68     1943.20     79.85 o
   4  13   5     3927.35     3922.65    105.53 o
   5  13   5     3081.75     3185.43    102.56 o
   6  13   5     8371.60     8418.29    146.82 o
   7  13   5     1236.55     1411.32    113.20 o
   8  13   5     1663.01     1836.13    129.92 o
   9  13   5     4946.46     4917.67    211.00 o
  10  13   5     1650.17     1882.31    158.01 o
  11  13   5     3563.28     3768.63    281.17 o
  12  13   5     1183.23     1269.83    148.89 o
  13  13   5     3008.56     2821.63    182.01 o
 -13  14   5     1871.82     1941.44    179.35 o
 -12  14   5     2809.87     2828.75    187.61 o
 -11  14   5      106.62      156.63    132.14 o
 -10  14   5      855.38      907.45    120.39 o
  -9  14   5      198.75      243.73    110.45 o
  -8  14   5     2053.80     1874.89    138.02 o
  -7  14   5     4429.32     4506.89    173.83 o
  -6  14   5     6575.59     6252.53    185.31 o
  -5  14   5     7321.48     7756.97    187.25 o
  -4  14   5    21040.62    20465.48    291.37 o
  -3  14   5     3090.34     3362.45    122.18 o
  -2  14   5     1289.81     1468.99     96.22 o
  -1  14   5     4140.11     4019.89    129.07 o
   0  14   5     4136.40     4495.34    135.03 o
   1  14   5     3977.32     3936.86    127.69 o
   2  14   5     1314.08     1368.06     86.12 o
   3  14   5     3123.61     3076.13    108.17 o
   4  14   5    20952.09    20684.91    243.16 o
   5  14   5     7173.20     7945.72    163.42 o
   6  14   5     6412.73     6001.36    144.97 o
   7  14   5     4455.01     4477.61    160.20 o
   8  14   5     2001.52     2183.91    140.76 o
   9  14   5      237.07      165.21    115.64 o
  10  14   5      818.50      844.54    132.70 o
  11  14   5      144.02      -63.11    118.36 o
  12  14   5     2594.24     2452.99    177.00 o
  13  14   5     1863.62     1595.07    166.65 o
  14  14   5      530.85      191.61    151.38 o
 -14  15   5     4144.79     4062.15    227.58 o
 -13  15   5     1574.00     1775.11    182.42 o
 -12  15   5     4381.51     4447.50    235.87 o
 -11  15   5       40.06      -17.92    140.41 o
 -10  15   5     1004.71      910.59    135.10 o
  -9  15   5      945.43      948.60    124.78 o
  -8  15   5     1264.41     1075.29    126.97 o
  -7  15   5      588.47      398.73    112.56 o
  -6  15   5     4841.15     4658.93    165.34 o
  -5  15   5     2374.91     2382.53    127.83 o
  -4  15   5      706.82      554.70     98.51 o
  -3  15   5     1581.37     1319.85    106.53 o
  -2  15   5     9175.92     9636.41    198.75 o
  -1  15   5     1188.28     1267.41    102.30 o
   0  15   5     1393.25     1346.73    106.58 o
   1  15   5     1106.01     1146.60     95.04 o
   2  15   5     9368.76     9335.72    265.41 o
   3  15   5     1612.76     1767.39    120.13 o
   4  15   5      612.86      431.98     96.66 o
   5  15   5     2340.56     2572.29    112.74 o
   6  15   5     4889.77     5183.64    145.39 o
   7  15   5      560.40      746.40    119.01 o
   8  15   5     1143.00     1089.42    133.23 o
   9  15   5      985.92     1019.25    136.68 o
  10  15   5     1007.74     1298.05    149.47 o
  11  15   5       50.21      306.12    131.59 o
  12  15   5     4265.14     4217.17    203.65 o
  13  15   5     1588.21     1619.21    169.60 o
  14  15   5     4244.66     3740.76    234.72 o
  15  15   5      226.43      187.50    164.17 o
 -14  16   5     2466.85     1638.44    412.85 o
 -13  16   5      693.49      817.17    180.54 o
 -12  16   5     3001.59     2913.41    238.33 o
 -11  16   5     1168.72     1045.35    170.38 o
 -10  16   5      319.83      311.15    140.92 o
  -9  16   5      380.95      414.51    121.57 o
  -8  16   5     2716.20     2635.73    163.03 o
  -7  16   5      446.48      429.10    111.51 o
  -6  16   5     3747.94     3840.21    163.27 o
  -5  16   5     2561.09     2478.44    141.28 o
  -4  16   5    12865.98    12678.33    276.21 o
  -3  16   5     4027.75     4024.59    155.53 o
  -2  16   5      651.60      511.41     97.65 o
  -1  16   5      190.32      315.20     92.36 o
   0  16   5     5834.45     5971.22    163.48 o
   1  16   5      178.62      386.74    105.72 o
   2  16   5      648.72      698.51    113.87 o
   3  16   5     3851.81     3961.52    163.54 o
   4  16   5    12974.42    13216.76    266.84 o
   5  16   5     2567.79     2704.18    158.93 o
   6  16   5     3771.69     3989.90    161.78 o
   7  16   5      437.37      371.03    128.70 o
   8  16   5     2979.67     3328.90    172.77 o
   9  16   5      440.24      473.50    132.18 o
  10  16   5      335.37       -9.29    126.94 o
  11  16   5     1168.14     1140.45    158.59 o
  12  16   5     3022.81     2882.93    196.11 o
  13  16   5      640.12      300.89    154.49 o
  14  16   5     2497.17     1750.79    423.89 o
 -12  17   5     1540.31     1651.19    196.62 o
 -11  17   5     4373.88     4192.26    259.24 o
 -10  17   5     4791.33     4825.50    240.47 o
  -9  17   5     4143.37     4297.04    192.69 o
  -8  17   5     1532.06     1567.85    139.55 o
  -7  17   5     3178.44     3143.20    166.40 o
  -6  17   5     3096.25     3018.00    173.61 o
  -5  17   5       56.23       33.97    107.41 o
  -4  17   5       73.35      -14.34    106.93 o
  -3  17   5     2785.17     2882.74    145.19 o
  -2  17   5     8872.13     9053.39    227.71 o
  -1  17   5      938.90      904.42    109.24 o
   0  17   5      261.47      260.89    111.43 o
   1  17   5      936.59      947.03    120.31 o
   2  17   5     8999.61     9188.06    259.73 o
   3  17   5     2863.65     2821.70    155.05 o
   4  17   5       72.46      133.26    110.07 o
   5  17   5       79.00     -117.69    117.69 o
   6  17   5     3290.23     2953.00    222.40 o
   7  17   5     3279.63     3409.55    249.19 o
   8  17   5     1513.70     1741.13    189.54 o
   9  17   5     4277.82     4429.79    238.68 o
  10  17   5     4646.74     4705.42    243.78 o
  11  17   5     4534.66     4527.14    223.93 o
  12  17   5     1552.79     1417.79    177.65 o
 -11  18   5      609.23      496.53    174.81 o
 -10  18   5      300.17      211.98    141.99 o
  -9  18   5     1670.27     1894.23    160.38 o
  -8  18   5     4904.77     5005.55    200.85 o
  -7  18   5     1024.65     1261.38    152.60 o
  -6  18   5      689.10      625.86    122.85 o
  -5  18   5     1588.54     1492.05    140.38 o
  -4  18   5     1871.96     2132.55    146.64 o
  -3  18   5     2458.27     2728.21    153.56 o
  -2  18   5      341.25      357.25    136.45 o
  -1  18   5     4154.01     4243.87    188.46 o
   0  18   5     4032.83     4362.43    181.23 o
   1  18   5     4088.09     4289.63    183.79 o
   2  18   5      380.24       73.11    115.57 o
   3  18   5     2342.20     2680.74    163.78 o
   4  18   5     1886.57     2168.16    160.54 o
   5  18   5     1588.37     1466.81    161.01 o
   6  18   5      622.19      774.85    164.08 o
   7  18   5     1144.98     1371.70    234.08 o
   8  18   5     4877.03     4946.80    301.31 o
   9  18   5     1574.37     1380.60    229.89 o
  10  18   5      281.05      101.21    173.51 o
  11  18   5      643.02      473.22    188.78 o
  -9  19   5     3128.20     3421.10    181.35 o
  -8  19   5     1877.68     1927.66    162.98 o
  -7  19   5       99.33      -22.45    121.41 o
  -6  19   5     2446.18     2350.04    160.26 o
  -5  19   5     1156.75     1052.53    144.94 o
  -4  19   5      683.35      442.14    131.24 o
  -3  19   5      385.59      274.79    136.15 o
  -2  19   5     4380.18     4547.37    217.51 o
  -1  19   5     1543.98     1429.61    164.47 o
   0  19   5     5070.38     5491.53    222.02 o
   1  19   5     1560.70     1545.38    154.25 o
   2  19   5     4512.52     4735.33    197.86 o
   3  19   5      357.40      180.86    125.75 o
   4  19   5      711.41      645.27    143.88 o
   5  19   5     1047.20     1293.61    194.82 o
   6  19   5     2477.77     2012.09    220.65 o
   7  19   5       73.32      200.54    191.33 o
   8  19   5     1919.90     1958.71    281.85 o
   9  19   5     3047.25     3562.60    277.27 o
  -7  20   5     1784.22     2081.08    179.50 o
  -6  20   5       77.24     -122.05    136.25 o
  -5  20   5     1461.94     1430.34    157.72 o
  -4  20   5      165.38       77.61    145.49 o
  -3  20   5     1579.72     1318.30    172.13 o
  -2  20   5     1170.02     1327.03    168.01 o
  -1  20   5     2961.62     2899.57    199.48 o
   0  20   5     2327.46     2194.58    201.74 o
   1  20   5     2984.23     3332.09    196.29 o
   2  20   5     1163.08     1202.02    161.69 o
   3  20   5     1593.73     1479.88    170.70 o
   4  20   5      246.55      320.68    163.74 o
   5  20   5     1478.99     2034.82    218.97 o
   6  20   5       71.62      -80.79    198.57 o
   7  20   5     1871.14     1952.47    250.04 o
  -3  21   5     1839.74     1462.19    184.10 o
  -2  21   5       65.28     -133.04    149.73 o
  -1  21   5     2675.30     3058.56    209.79 o
   0  21   5      490.15      825.34    169.08 o
   1  21   5     2590.74     2657.58    195.09 o
   2  21   5       64.43      121.03    155.56 o
   3  21   5     1906.19     2161.46    206.94 o
   0   1   6     5499.78     5051.50     60.28 o
   1   1   6    78799.69    76168.32    548.13 o
  -1   2   6    72729.41    71205.34    578.01 o
   0   2   6    85408.95    85036.28    620.45 o
   1   2   6    72376.83    70910.03    538.92 o
   2   2   6    55712.47    55378.16    476.35 o
  -2   3   6    10191.85     9779.68    109.52 o
  -1   3   6    16184.70    15437.02    150.50 o
   0   3   6     6873.63     6882.11     92.32 o
   1   3   6    16128.93    15729.61    147.60 o
   2   3   6     9820.83     9394.72    108.92 o
   3   3   6     6695.04     6427.35     98.18 o
  -3   4   6     7652.19     7679.17    101.84 o
  -2   4   6     3160.43     3258.94     66.33 o
  -1   4   6     5809.30     5737.06     85.52 o
   0   4   6    29333.47    29658.15    266.44 o
   1   4   6     6162.63     5919.10     81.87 o
   2   4   6     3216.72     3087.00     59.42 o
   3   4   6     7719.71     7790.06    109.68 o
   4   4   6     7570.75     7276.70    107.29 o
  -4   5   6     3495.76     3451.96     72.06 o
  -3   5   6    27823.90    27652.81    232.23 o
  -2   5   6     2441.96     2389.67     61.78 o
  -1   5   6     9027.08     8839.24    103.62 o
   0   5   6      464.92      432.70     44.04 o
   1   5   6     8615.51     8278.28    110.61 o
   2   5   6     2490.54     2476.30     58.35 o
   3   5   6    27286.66    27226.64    237.34 o
   4   5   6     3193.62     3203.83     71.53 o
   5   5   6    15859.42    16383.80    172.47 o
  -5   6   6     7534.32     7752.03    113.78 o
  -4   6   6    14690.62    14569.76    145.98 o
  -3   6   6    17934.39    18004.21    171.06 o
  -2   6   6    10515.62    10476.44    115.01 o
  -1   6   6      529.33      594.16     41.50 o
   0   6   6      279.46      257.70     37.63 o
   1   6   6      487.97      505.66     41.60 o
   2   6   6    10138.55    10181.31    116.60 o
   3   6   6    18681.21    18409.81    169.90 o
   4   6   6    14097.42    14135.21    150.56 o
   5   6   6     7464.28     7336.06    116.06 o
   6   6   6     9729.52     8556.91    120.41 o
  -6   7   6     7440.57     7754.26    113.99 o
  -5   7   6      199.74      241.49     46.53 o
  -4   7   6     5205.21     4802.28     86.46 o
  -3   7   6     8816.59     8537.14    112.87 o
  -2   7   6     4034.80     4314.08     74.63 o
  -1   7   6    13051.53    13239.06    134.02 o
   0   7   6      365.18      188.00     40.33 o
   1   7   6    13366.89    13587.16    134.54 o
   2   7   6     4040.04     4341.86     85.37 o
   3   7   6     9726.21     9426.57    111.35 o
   4   7   6     4906.28     4559.75     85.00 o
   5   7   6      184.42      178.96     49.32 o
   6   7   6     7092.57     7278.48    116.63 o
   7   7   6     3196.86     3176.39     77.13 o
  -7   8   6     7173.54     7123.89    119.90 o
  -6   8   6     7268.16     7788.17    131.12 o
  -5   8   6     7358.28     7866.14    114.99 o
  -4   8   6      150.79      110.20     47.71 o
  -3   8   6     3512.75     3811.07     81.17 o
  -2   8   6    13208.04    13293.92    140.74 o
  -1   8   6     9919.45     9837.83    119.02 o
   0   8   6    17396.14    16854.12    167.61 o
   1   8   6    10257.68    10318.12    116.23 o
   2   8   6    12756.09    12725.81    136.08 o
   3   8   6     3504.96     3823.75     75.56 o
   4   8   6      139.93       26.49     40.93 o
   5   8   6     7193.13     7451.79    114.78 o
   6   8   6     7460.40     7869.67    127.71 o
   7   8   6     6751.04     6628.03    126.79 o
   8   8   6     6178.51     5924.78    117.64 o
  -8   9   6     7270.14     7210.45    152.26 o
  -7   9   6     2798.85     2976.23    101.76 o
  -6   9   6     5577.28     5596.07    116.72 o
  -5   9   6     8018.38     8001.51    141.06 o
  -4   9   6     8495.06     8568.87    124.20 o
  -3   9   6      616.09      454.94     49.72 o
  -2   9   6    16540.90    16659.57    170.92 o
  -1   9   6     2987.61     3181.00     71.71 o
   0   9   6       39.59       28.89     42.68 o
   1   9   6     2968.31     3136.88     80.98 o
   2   9   6    16579.01    16435.61    161.63 o
   3   9   6      605.03      530.70     49.45 o
   4   9   6     8644.64     8631.91    117.12 o
   5   9   6     8529.88     8962.07    129.48 o
   6   9   6     5468.18     5812.18    127.23 o
   7   9   6     2745.61     2921.50     94.28 o
   8   9   6     7243.49     7249.48    146.56 o
   9   9   6    12115.48    12618.30    206.17 o
  -9  10   6    14859.78    14557.52    241.12 o
  -8  10   6     8261.03     8361.60    179.88 o
  -7  10   6       80.13       72.04     66.73 o
  -6  10   6      683.16      621.06     71.59 o
  -5  10   6     5558.88     5633.25    120.78 o
  -4  10   6     3985.15     4150.82     97.19 o
  -3  10   6     1392.53     1551.66     67.05 o
  -2  10   6     6663.25     6836.23    110.93 o
  -1  10   6    19864.13    19317.76    184.98 o
   0  10   6     5789.19     5744.41     97.53 o
   1  10   6    18897.55    18580.59    185.39 o
   2  10   6     6227.12     6161.33    104.80 o
   3  10   6     1333.50     1470.89     59.77 o
   4  10   6     3917.80     4235.00     86.82 o
   5  10   6     5449.47     5669.47    101.07 o
   6  10   6      593.62      623.26     63.50 o
   7  10   6       43.85       82.13     62.71 o
   8  10   6     8483.61     8632.99    176.33 o
   9  10   6    14940.88    14947.37    235.82 o
  10  10   6     2790.25     2965.01    130.09 o
 -10  11   6     5474.89     5576.99    168.25 o
  -9  11   6     1419.12     1525.93    104.03 o
  -8  11   6     7523.87     7279.05    178.01 o
  -7  11   6     2583.24     2386.29    114.60 o
  -6  11   6      729.78      767.66     82.86 o
  -5  11   6      425.73      406.74     64.79 o
  -4  11   6     2012.18     1992.94     77.62 o
  -3  11   6     2211.10     2350.42     80.74 o
  -2  11   6    16170.22    15637.83    181.66 o
  -1  11   6    20465.72    20032.48    217.61 o
   0  11   6      556.18      529.74     57.23 o
   1  11   6    20617.68    20106.33    212.24 o
   2  11   6    16060.63    15984.02    178.23 o
   3  11   6     2302.47     2243.36     70.39 o
   4  11   6     2266.03     2288.21     72.73 o
   5  11   6      505.42      536.42     58.36 o
   6  11   6      743.14      732.80     68.11 o
   7  11   6     2561.96     2576.50     95.83 o
   8  11   6     7429.89     7019.74    154.96 o
   9  11   6     1469.02     1723.39    108.21 o
  10  11   6     5446.26     5018.63    167.42 o
  11  11   6     7403.05     7561.38    205.62 o
 -11  12   6     1399.01     1611.64    123.41 o
 -10  12   6     1424.37     1502.66    119.69 o
  -9  12   6      537.37      455.16     92.05 o
  -8  12   6    13017.27    12762.00    249.78 o
  -7  12   6     8798.26     8969.94    192.73 o
  -6  12   6      889.55      788.18     89.15 o
  -5  12   6     4815.90     4884.40    136.69 o
  -4  12   6    11374.88    11455.16    176.47 o
  -3  12   6     4862.85     4973.15    115.68 o
  -2  12   6     2911.72     2990.76     96.38 o
  -1  12   6      792.41      860.41     68.35 o
   0  12   6      123.55      191.89     61.83 o
   1  12   6      877.26      924.09     68.97 o
   2  12   6     3159.90     3307.21     86.32 o
   3  12   6     4835.41     4765.61    102.52 o
   4  12   6    11196.38    11406.03    153.40 o
   5  12   6     4602.25     4853.27    104.89 o
   6  12   6      975.55     1116.44     73.16 o
   7  12   6     8727.89     8947.13    168.22 o
   8  12   6    13329.44    13526.39    233.74 o
   9  12   6      547.31      490.31    102.37 o
  10  12   6     1458.55     1810.45    160.97 o
  11  12   6     1438.77     1633.59    150.90 o
  12  12   6     3129.41     3241.69    177.71 o
 -12  13   6      203.68      233.06    128.87 o
 -11  13   6     1158.75     1217.87    143.20 o
 -10  13   6     3825.88     3906.42    157.06 o
  -9  13   6       39.39      -75.97     93.66 o
  -8  13   6     2664.88     2836.69    135.38 o
  -7  13   6    12906.95    12413.31    257.66 o
  -6  13   6     6772.05     7380.51    189.36 o
  -5  13   6    19903.97    19463.74    274.24 o
  -4  13   6     3852.93     3579.48    122.06 o
  -3  13   6     2108.07     2213.91     99.76 o
  -2  13   6     4154.86     4207.88    125.47 o
  -1  13   6     4745.78     4705.85    125.14 o
   0  13   6     3833.06     4033.14    114.30 o
   1  13   6     4665.73     4535.98    120.66 o
   2  13   6     4346.74     4290.50    116.27 o
   3  13   6     2134.44     2293.88     85.98 o
   4  13   6     4168.34     4037.24     97.47 o
   5  13   6    19584.71    19627.38    234.16 o
   6  13   6     7144.66     7784.55    153.53 o
   7  13   6    12676.25    12364.00    210.96 o
   8  13   6     2679.34     2878.12    146.14 o
   9  13   6       38.22      198.96    108.97 o
  10  13   6     3824.20     3425.95    172.48 o
  11  13   6     1038.25     1225.74    144.29 o
  12  13   6      162.30      114.64    127.70 o
  13  13   6     3509.86     3544.14    192.60 o
 -13  14   6     1023.75      781.54    160.22 o
 -12  14   6     1317.53     1507.40    165.52 o
 -11  14   6     1974.40     2022.18    168.51 o
 -10  14   6     2025.62     2079.80    141.17 o
  -9  14   6        7.90        6.85    105.06 o
  -8  14   6      499.55      412.93    110.54 o
  -7  14   6      501.17      509.55    110.65 o
  -6  14   6     1718.30     1524.95    111.99 o
  -5  14   6     3451.87     3462.64    133.32 o
  -4  14   6    10905.19    10907.11    219.96 o
  -3  14   6     9802.31     9720.16    188.67 o
  -2  14   6      962.49     1143.71     92.42 o
  -1  14   6     6198.96     6619.78    155.28 o
   0  14   6       63.94       33.58     78.99 o
   1  14   6     6547.44     6784.96    166.82 o
   2  14   6      945.95     1205.54     88.52 o
   3  14   6     9627.84     9861.16    165.97 o
   4  14   6    10854.07    11343.51    188.38 o
   5  14   6     3533.52     3812.30    111.25 o
   6  14   6     1672.03     1672.81    103.56 o
   7  14   6      470.26      537.35    106.60 o
   8  14   6      591.65      569.31    114.45 o
   9  14   6       10.98      -25.31    111.70 o
  10  14   6     2017.49     1811.01    150.21 o
  11  14   6     2177.84     2278.39    163.62 o
  12  14   6     1387.62     1321.77    157.21 o
  13  14   6     1099.77     1079.93    156.17 o
  14  14   6     5246.90     5271.02    244.05 o
 -14  15   6     2970.92     3467.80    218.64 o
 -13  15   6     1735.40     1725.86    191.51 o
 -12  15   6      203.12      186.47    148.14 o
 -11  15   6      401.06      365.45    148.20 o
 -10  15   6      310.23      311.48    125.84 o
  -9  15   6     4318.35     4380.60    183.79 o
  -8  15   6     2461.10     2305.15    148.67 o
  -7  15   6     5191.91     4655.57    170.44 o
  -6  15   6     3852.08     3981.14    154.84 o
  -5  15   6    11253.86    11259.54    234.61 o
  -4  15   6     8713.30     8674.36    204.24 o
  -3  15   6     8802.41     8901.12    204.34 o
  -2  15   6     1130.27     1110.44     99.52 o
  -1  15   6      634.98      774.03     93.48 o
   0  15   6     2005.10     2094.77    110.81 o
   1  15   6      680.46      860.70     93.91 o
   2  15   6     1100.09     1162.25    103.47 o
   3  15   6     9169.17     9008.39    196.91 o
   4  15   6     9001.01     8862.88    212.73 o
   5  15   6    11069.56    11024.49    197.83 o
   6  15   6     3932.57     4269.57    139.90 o
   7  15   6     5096.14     4931.45    175.78 o
   8  15   6     2668.13     2629.61    152.76 o
   9  15   6     4483.21     4740.13    195.93 o
  10  15   6      307.23      299.94    125.95 o
  11  15   6      400.74      141.23    129.12 o
  12  15   6      215.64      406.44    138.36 o
  13  15   6     1684.58     1588.40    168.46 o
  14  15   6     2834.82     3059.49    206.89 o
  15  15   6      899.15      574.76    356.22 o
 -13  16   6     2207.29     1754.09    197.56 o
 -12  16   6      264.48      273.76    157.64 o
 -11  16   6      304.80      485.23    153.14 o
 -10  16   6      908.80      846.18    140.03 o
  -9  16   6     1934.81     2134.95    149.90 o
  -8  16   6      424.00      278.93    111.45 o
  -7  16   6     4408.43     4562.13    175.72 o
  -6  16   6     3933.54     3994.31    163.30 o
  -5  16   6     5967.25     5633.32    182.38 o
  -4  16   6     1962.01     2037.88    128.51 o
  -3  16   6     7551.03     7446.65    199.41 o
  -2  16   6      658.80      757.26    104.19 o
  -1  16   6     1129.52      963.30    103.69 o
   0  16   6     2930.04     2924.94    127.78 o
   1  16   6     1143.25     1020.63    106.73 o
   2  16   6      602.48      548.18    108.58 o
   3  16   6     7414.93     7408.35    203.20 o
   4  16   6     2006.05     2187.23    137.78 o
   5  16   6     5979.13     5945.91    193.81 o
   6  16   6     3892.47     3857.60    197.57 o
   7  16   6     4152.12     4029.47    178.37 o
   8  16   6      397.94      402.71    130.45 o
   9  16   6     1851.41     1872.86    157.24 o
  10  16   6     1081.64     1116.82    148.44 o
  11  16   6      289.80      302.61    137.92 o
  12  16   6      293.81      517.32    146.24 o
  13  16   6     2281.48     2131.68    194.60 o
 -12  17   6     3260.20     2984.54    221.55 o
 -11  17   6      358.89      191.49    157.57 o
 -10  17   6     1141.36      896.22    147.57 o
  -9  17   6     2083.73     2125.37    154.43 o
  -8  17   6      627.25      556.04    119.97 o
  -7  17   6      764.65      878.19    124.26 o
  -6  17   6     1137.32     1269.70    127.97 o
  -5  17   6      330.51      243.52    110.86 o
  -4  17   6     2526.85     2315.02    138.25 o
  -3  17   6     3579.18     4095.13    163.40 o
  -2  17   6     1546.63     1696.99    130.66 o
  -1  17   6     2876.39     2847.70    139.65 o
   0  17   6    11549.30    11930.27    266.24 o
   1  17   6     2999.05     3224.15    178.92 o
   2  17   6     1481.74     1439.63    132.39 o
   3  17   6     3509.54     3497.96    162.12 o
   4  17   6     2394.39     2363.64    145.32 o
   5  17   6      337.53      290.54    123.10 o
   6  17   6     1101.94     1016.69    195.57 o
   7  17   6      833.69      609.40    165.33 o
   8  17   6      626.75      398.07    175.89 o
   9  17   6     2168.73     2330.13    198.77 o
  10  17   6     1064.23      971.23    172.67 o
  11  17   6      384.69      302.50    150.48 o
  12  17   6     3222.78     3220.16    217.37 o
 -11  18   6     1861.37     1517.47    168.42 o
 -10  18   6     2289.83     2157.53    170.23 o
  -9  18   6     1357.66     1422.78    149.55 o
  -8  18   6       89.67      134.72    118.15 o
  -7  18   6     1860.80     2078.69    150.94 o
  -6  18   6     5998.23     6096.06    206.83 o
  -5  18   6      722.34      436.52    123.95 o
  -4  18   6     2341.87     2143.98    152.36 o
  -3  18   6     7489.66     7338.23    261.82 o
  -2  18   6     3961.56     4011.66    177.22 o
  -1  18   6      720.81      749.56    143.23 o
   0  18   6     7441.82     7640.87    239.00 o
   1  18   6      732.63      594.15    123.30 o
   2  18   6     3872.47     3926.37    174.06 o
   3  18   6     7461.63     7489.30    229.30 o
   4  18   6     2387.01     2354.66    159.56 o
   5  18   6      758.74      569.79    147.45 o
   6  18   6     5779.61     5212.40    338.27 o
   7  18   6     2046.71     1892.34    257.80 o
   8  18   6       95.84      -96.03    171.08 o
   9  18   6     1324.02     1362.96    235.84 o
  10  18   6     2151.57     2338.36    252.13 o
  11  18   6     1878.09     1680.94    206.62 o
  -9  19   6     6316.17     6313.48    254.09 o
  -8  19   6      416.51      544.78    129.32 o
  -7  19   6     2271.05     2263.86    166.50 o
  -6  19   6     2620.05     2734.80    164.12 o
  -5  19   6      947.88      807.00    132.59 o
  -4  19   6     1966.74     1724.35    156.81 o
  -3  19   6     3150.50     3142.59    176.79 o
  -2  19   6      723.30      643.44    147.05 o
  -1  19   6     1830.10     1815.37    171.68 o
   0  19   6     1021.77      926.10    145.42 o
   1  19   6     1754.42     1772.01    162.55 o
   2  19   6      756.19      606.50    137.30 o
   3  19   6     3141.89     3165.80    175.16 o
   4  19   6     1835.24     1945.21    169.61 o
   5  19   6      950.58     1010.66    190.05 o
   6  19   6     2752.97     3020.45    271.21 o
   7  19   6     2153.72     2156.07    252.91 o
   8  19   6      450.87       87.43    232.40 o
   9  19   6     6187.03     6693.18    423.30 o
  -7  20   6       12.10      184.92    164.79 o
  -6  20   6      226.51      310.31    136.24 o
  -5  20   6      491.54      359.29    136.47 o
  -4  20   6     1262.43     1311.73    152.06 o
  -3  20   6     1688.60     1498.53    171.96 o
  -2  20   6     1473.68     1304.74    167.29 o
  -1  20   6     6833.61     6860.40    262.70 o
   0  20   6    12078.46    12218.62    370.09 o
   1  20   6     6823.64     7240.99    256.59 o
   2  20   6     1441.30     1138.76    161.54 o
   3  20   6     1727.25     1601.83    176.13 o
   4  20   6     1131.42     1126.77    181.68 o
   5  20   6      501.56      500.11    183.78 o
   6  20   6      253.24      -70.77    195.97 o
   7  20   6       12.36     -275.40    275.40 o
  -3  21   6      180.91      321.23    308.31 o
  -2  21   6     2605.81     2724.16    206.74 o
  -1  21   6      404.04      355.36    157.50 o
   0  21   6     4114.71     4254.90    229.53 o
   1  21   6      401.36      753.16    167.80 o
   2  21   6     2515.06     2241.26    192.13 o
   3  21   6      224.63       77.74    308.76 o
   0   1   7       88.34       81.67     29.47 o
   1   1   7    46726.95    46802.84    347.26 o
  -1   2   7    17871.52    17430.59    172.62 o
   0   2   7     6197.12     6148.26     72.43 o
   1   2   7    18230.53    17813.78    157.26 o
   2   2   7     9024.69     9179.10    110.22 o
  -2   3   7     7573.95     7707.45    101.33 o
  -1   3   7    14257.92    14533.33    150.82 o
   0   3   7      694.48      589.17     43.00 o
   1   3   7    14156.13    14579.33    137.24 o
   2   3   7     7307.64     7719.67     94.39 o
   3   3   7    45787.29    45448.54    399.03 o
  -3   4   7    12200.78    11860.39    132.38 o
  -2   4   7     3319.41     3294.51     69.79 o
  -1   4   7     1657.04     1744.34     52.82 o
   0   4   7      753.74      980.60     49.45 o
   1   4   7     1810.31     1897.41     49.92 o
   2   4   7     3798.86     3807.54     65.07 o
   3   4   7    11673.37    10991.38    133.07 o
   4   4   7     7491.19     6902.46    107.95 o
  -4   5   7     8167.32     7928.87    109.42 o
  -3   5   7     6174.37     5710.61     91.43 o
  -2   5   7    11843.70    12760.17    141.14 o
  -1   5   7     1973.88     1782.83     55.09 o
   0   5   7     2394.89     2389.15     69.34 o
   1   5   7     2113.42     2005.15     56.58 o
   2   5   7    12136.97    13196.77    137.01 o
   3   5   7     6378.71     5869.62     85.38 o
   4   5   7     8000.37     7717.68    118.40 o
   5   5   7    36237.51    37931.29    331.02 o
  -5   6   7    30222.05    29289.28    253.30 o
  -4   6   7     7989.66     8508.31    110.46 o
  -3   6   7     3252.34     3558.18     76.73 o
  -2   6   7     9335.63     9560.36    119.47 o
  -1   6   7       44.52       59.98     38.03 o
   0   6   7      205.46      441.22     44.84 o
   1   6   7        6.25      -38.61     39.22 o
   2   6   7    10164.29    10570.41    117.62 o
   3   6   7     2948.31     3205.15     66.07 o
   4   6   7     8060.61     8380.17    122.74 o
   5   6   7    29964.51    29060.75    262.05 o
   6   6   7       46.45      123.22     47.58 o
  -6   7   7     4414.84     4207.39     92.50 o
  -5   7   7    16253.40    16297.08    170.54 o
  -4   7   7     3363.44     3201.43     72.85 o
  -3   7   7    11397.59    11049.78    128.84 o
  -2   7   7      160.03      127.92     38.91 o
  -1   7   7     1942.27     2019.87     54.40 o
   0   7   7      672.91      780.81     49.11 o
   1   7   7     1548.18     1572.95     52.57 o
   2   7   7      142.27      181.87     39.81 o
   3   7   7    11622.08    11195.20    126.73 o
   4   7   7     3082.03     2939.88     69.76 o
   5   7   7    16364.01    16287.09    181.36 o
   6   7   7     4430.44     4108.17     91.89 o
   7   7   7      624.83      651.60     56.91 o
  -7   8   7     4042.27     4239.84     97.36 o
  -6   8   7     5414.30     5369.66    104.30 o
  -5   8   7     2191.91     2120.47     76.16 o
  -4   8   7      346.91      345.03     47.59 o
  -3   8   7    10678.73    11141.21    128.49 o
  -2   8   7    13596.97    13178.39    140.19 o
  -1   8   7    21715.43    21413.51    195.42 o
   0   8   7     7574.12     8076.80    122.07 o
   1   8   7    21048.22    20956.07    197.84 o
   2   8   7    13678.34    13195.52    138.23 o
   3   8   7    10670.89    11038.82    128.39 o
   4   8   7      268.19      255.81     44.48 o
   5   8   7     2251.53     2197.12     72.99 o
   6   8   7     5247.71     5102.63    106.93 o
   7   8   7     3852.14     3932.27     99.27 o
   8   8   7    13913.75    13603.27    178.41 o
  -8   9   7     4350.36     4684.91    125.23 o
  -7   9   7     5189.66     5503.88    128.86 o
  -6   9   7    11874.04    11966.79    170.11 o
  -5   9   7     2965.27     2870.35     81.44 o
  -4   9   7     5514.93     5444.46    101.84 o
  -3   9   7     4359.70     4284.32     86.31 o
  -2   9   7     5712.36     5481.88     95.89 o
  -1   9   7      982.18      827.79     50.73 o
   0   9   7    14916.80    14454.97    156.89 o
   1   9   7      938.31      907.71     56.90 o
   2   9   7     5549.51     5412.95     97.31 o
   3   9   7     4363.26     4207.67     80.95 o
   4   9   7     5650.35     5638.88     97.59 o
   5   9   7     2999.76     2888.11     78.65 o
   6   9   7    12043.29    12246.62    168.17 o
   7   9   7     5289.92     5753.92    122.85 o
   8   9   7     4739.07     5048.41    128.81 o
   9   9   7    18377.39    17889.09    249.76 o
  -9  10   7      747.05      892.79     90.55 o
  -8  10   7     8497.50     8607.80    171.56 o
  -7  10   7     3300.85     2990.42    107.07 o
  -6  10   7      313.08      202.34     66.90 o
  -5  10   7     3707.79     3569.15     94.78 o
  -4  10   7      572.30      543.29     56.42 o
  -3  10   7     1316.13     1207.19     63.26 o
  -2  10   7    19625.34    19578.02    199.91 o
  -1  10   7     4489.44     4415.85     86.81 o
   0  10   7    23770.50    23756.83    219.31 o
   1  10   7     4229.12     4327.58     94.71 o
   2  10   7    19724.76    19481.87    192.81 o
   3  10   7     1349.73     1391.57     59.43 o
   4  10   7      622.10      548.75     52.94 o
   5  10   7     3643.31     3521.96     90.76 o
   6  10   7      444.82      675.83     69.15 o
   7  10   7     3309.04     3259.72    106.42 o
   8  10   7     8377.34     8436.34    168.17 o
   9  10   7      756.07      895.12     89.50 o
  10  10   7     7845.39     8038.84    195.78 o
 -10  11   7      329.95      336.29     98.12 o
  -9  11   7      277.11      252.64     86.16 o
  -8  11   7     6884.37     6596.10    202.61 o
  -7  11   7     9171.63     9295.25    194.33 o
  -6  11   7       31.71      106.47     68.51 o
  -5  11   7     2119.40     2272.36     89.13 o
  -4  11   7     3491.68     3779.28    101.18 o
  -3  11   7     4410.42     4185.43     99.33 o
  -2  11   7     1151.32     1109.39     68.95 o
  -1  11   7      553.59      515.14     60.83 o
   0  11   7    18343.76    17905.04    197.58 o
   1  11   7      568.82      481.89     60.46 o
   2  11   7     1179.32     1119.47     67.70 o
   3  11   7     4506.02     4367.31     89.82 o
   4  11   7     3044.18     3182.90     83.38 o
   5  11   7     1974.01     2098.10     74.64 o
   6  11   7       28.26       86.86     61.07 o
   7  11   7     9573.25     9562.20    172.14 o
   8  11   7     6949.66     7223.49    167.40 o
   9  11   7      320.02      255.64     88.67 o
  10  11   7      341.96       73.13     95.57 o
  11  11   7      935.56     1092.14    117.45 o
 -11  12   7     9329.71     9626.58    234.94 o
 -10  12   7     4164.24     4154.79    157.86 o
  -9  12   7     6218.98     6338.57    177.21 o
  -8  12   7     4470.84     4195.16    151.71 o
  -7  12   7     1058.02      955.32     97.63 o
  -6  12   7    11123.65    11533.43    207.38 o
  -5  12   7     1207.23     1181.40     85.39 o
  -4  12   7     2796.61     2786.53     96.97 o
  -3  12   7     1762.37     1782.06     83.48 o
  -2  12   7     8958.92     9323.79    155.84 o
  -1  12   7    16700.25    16929.18    207.79 o
   0  12   7    10608.48    10806.08    164.17 o
   1  12   7    16583.84    16821.46    207.39 o
   2  12   7     8625.28     9109.19    146.88 o
   3  12   7     1964.08     2204.85     83.27 o
   4  12   7     2962.70     3031.13     86.14 o
   5  12   7     1225.38     1356.51     69.63 o
   6  12   7    10765.47    11408.64    174.14 o
   7  12   7     1047.54      938.18     80.69 o
   8  12   7     4538.13     4234.30    129.82 o
   9  12   7     6072.71     6082.25    172.21 o
  10  12   7     4163.04     4401.41    178.30 o
  11  12   7     8856.49     8602.99    253.87 o
  12  12   7      572.16      725.52    135.04 o
 -12  13   7     3426.39     3251.02    189.53 o
 -11  13   7      716.41      897.38    123.70 o
 -10  13   7      669.08      436.62    110.44 o
  -9  13   7      424.41      362.32    105.55 o
  -8  13   7     7687.20     7527.59    202.94 o
  -7  13   7      882.93      946.46    108.94 o
  -6  13   7     7957.33     7905.83    192.81 o
  -5  13   7     7528.98     7315.77    169.52 o
  -4  13   7    14652.86    14638.45    231.60 o
  -3  13   7     9410.44     8961.73    172.12 o
  -2  13   7     4436.25     4740.92    132.01 o
  -1  13   7     8670.81     8878.86    167.35 o
   0  13   7     9705.19     9760.94    170.39 o
   1  13   7     8594.27     8870.99    155.42 o
   2  13   7     4437.27     4975.97    130.88 o
   3  13   7     9326.40     9400.80    160.44 o
   4  13   7    14949.89    15335.93    209.88 o
   5  13   7     7607.85     7683.64    137.45 o
   6  13   7     7912.09     7653.13    141.60 o
   7  13   7      774.24      887.89     92.65 o
   8  13   7     7729.19     7439.30    190.81 o
   9  13   7      464.83      374.14    110.80 o
  10  13   7      688.20      529.07    123.01 o
  11  13   7      647.31      716.50    132.57 o
  12  13   7     3571.49     3582.77    190.37 o
  13  13   7      438.30      252.19    139.20 o
 -13  14   7     1732.59     1702.79    174.43 o
 -12  14   7     1409.62     1501.53    163.91 o
 -11  14   7       19.60      119.93    120.35 o
 -10  14   7     1291.96     1391.23    129.46 o
  -9  14   7     1907.15     1758.05    136.90 o
  -8  14   7      886.52      856.50    118.79 o
  -7  14   7      495.63      443.21    108.51 o
  -6  14   7     2323.04     2588.16    146.52 o
  -5  14   7    11926.36    11273.66    219.48 o
  -4  14   7     1434.20     1429.28    105.28 o
  -3  14   7     4631.01     4856.64    143.80 o
  -2  14   7     7394.71     7532.92    166.90 o
  -1  14   7     4040.13     4066.22    127.45 o
   0  14   7     1015.98     1192.16     94.79 o
   1  14   7     4056.14     4131.02    128.50 o
   2  14   7     7322.42     7761.22    159.58 o
   3  14   7     4912.84     5230.90    137.18 o
   4  14   7     1442.73     1567.35     84.85 o
   5  14   7    11779.35    11551.38    182.32 o
   6  14   7     2153.76     2487.09    109.98 o
   7  14   7      503.71      568.70    106.48 o
   8  14   7      704.56      526.30    113.77 o
   9  14   7     1774.55     1790.15    145.01 o
  10  14   7     1280.95     1364.01    143.29 o
  11  14   7       36.16      -41.82    119.00 o
  12  14   7     1470.65     1342.93    151.04 o
  13  14   7     1909.37     2183.63    185.54 o
  14  14   7     2131.22     2212.09    190.50 o
 -14  15   7     2658.36     2180.31    217.43 o
 -13  15   7     1836.10     2051.75    195.53 o
 -12  15   7       16.93      176.42    148.64 o
 -11  15   7      711.65      692.80    135.55 o
 -10  15   7      959.07      815.84    122.57 o
  -9  15   7      218.61       46.29    110.27 o
  -8  15   7      999.06     1181.54    128.57 o
  -7  15   7     8757.54     9052.67    245.48 o
  -6  15   7      343.58      302.63     98.16 o
  -5  15   7     8915.68     9364.05    209.87 o
  -4  15   7       34.77      -45.79     87.74 o
  -3  15   7    12644.72    12187.59    235.49 o
  -2  15   7     2338.91     2348.50    118.78 o
  -1  15   7     1323.96     1511.73    105.15 o
   0  15   7     1125.77     1110.32    100.13 o
   1  15   7     1487.27     1709.53    105.67 o
   2  15   7     2461.97     2533.66    115.94 o
   3  15   7    12357.51    12086.37    232.58 o
   4  15   7       64.33      111.83     88.37 o
   5  15   7     9016.77     9517.37    191.01 o
   6  15   7      356.27      364.62     96.90 o
   7  15   7     8866.61     9009.43    222.25 o
   8  15   7      929.35     1188.69    131.07 o
   9  15   7      253.67      186.59    122.47 o
  10  15   7      968.61     1058.86    140.66 o
  11  15   7      697.37      549.11    137.07 o
  12  15   7       12.49     -128.30    128.30 o
  13  15   7     1811.74     2164.06    182.71 o
  14  15   7     2565.71     2820.19    199.97 o
 -13  16   7     4424.77     4791.14    250.20 o
 -12  16   7     2230.62     1987.27    193.84 o
 -11  16   7     2360.59     1919.70    186.76 o
 -10  16   7     1109.99     1172.00    145.33 o
  -9  16   7     1857.00     1939.99    174.20 o
  -8  16   7     3036.09     2623.86    145.47 o
  -7  16   7     3882.55     3669.95    160.75 o
  -6  16   7      591.81      627.94    114.43 o
  -5  16   7     5877.78     5721.70    182.39 o
  -4  16   7      320.37      316.60    101.46 o
  -3  16   7     4286.52     4633.63    164.04 o
  -2  16   7     2970.80     3054.69    144.29 o
  -1  16   7     3867.97     3992.25    149.82 o
   0  16   7     2330.61     2327.65    121.08 o
   1  16   7     4007.88     4003.51    140.05 o
   2  16   7     2915.77     2966.10    133.91 o
   3  16   7     4160.35     4664.04    182.01 o
   4  16   7      327.39      455.81    110.40 o
   5  16   7     5898.10     5919.19    191.07 o
   6  16   7      570.33      701.93    142.86 o
   7  16   7     3902.73     4094.07    176.98 o
   8  16   7     3116.32     2902.35    166.89 o
   9  16   7     1649.98     1781.15    155.21 o
  10  16   7     1092.98     1002.96    147.65 o
  11  16   7     2308.29     2370.57    175.56 o
  12  16   7     2353.58     2361.99    188.69 o
  13  16   7     4332.16     4210.25    226.62 o
 -12  17   7      110.75      198.33    159.04 o
 -11  17   7     4123.65     4150.34    235.13 o
 -10  17   7      589.92      375.99    121.73 o
  -9  17   7     1355.82     1434.67    133.64 o
  -8  17   7      950.55      950.99    121.34 o
  -7  17   7       85.60      118.28    106.56 o
  -6  17   7     4296.01     4602.21    176.97 o
  -5  17   7     2210.70     2260.80    141.66 o
  -4  17   7     6286.78     6750.69    197.28 o
  -3  17   7     2580.91     2786.51    146.59 o
  -2  17   7     1576.44     1509.49    126.64 o
  -1  17   7     6168.35     6250.00    190.75 o
   0  17   7      395.15      348.53    102.39 o
   1  17   7     6096.98     6280.50    199.18 o
   2  17   7     1477.18     1360.84    132.26 o
   3  17   7     2742.94     3115.42    152.61 o
   4  17   7     6235.44     6681.05    204.79 o
   5  17   7     2234.24     2209.01    180.35 o
   6  17   7     4323.71     4065.39    250.38 o
   7  17   7      104.82      117.60    172.45 o
   8  17   7      900.21      794.09    187.94 o
   9  17   7     1333.01     1410.28    173.47 o
  10  17   7      597.87      383.03    151.02 o
  11  17   7     3890.24     4242.08    227.18 o
  12  17   7       86.21     -150.76    150.76 o
 -11  18   7     1306.22     1304.84    175.08 o
 -10  18   7     4790.72     4449.97    244.65 o
  -9  18   7     1684.16     1412.62    160.87 o
  -8  18   7      423.93      292.79    129.90 o
  -7  18   7     5435.59     5645.73    199.82 o
  -6  18   7      366.25       89.74    110.25 o
  -5  18   7     1947.42     1939.78    143.84 o
  -4  18   7      236.66      185.23    111.60 o
  -3  18   7     1797.99     1697.81    135.74 o
  -2  18   7     2764.69     2987.62    163.38 o
  -1  18   7     5362.94     5639.44    217.96 o
   0  18   7     2629.10     2920.22    193.02 o
   1  18   7     5207.34     5221.10    205.19 o
   2  18   7     2735.86     2855.26    164.33 o
   3  18   7     1983.77     1907.13    144.37 o
   4  18   7      235.14      137.13    119.83 o
   5  18   7     2112.83     2189.72    189.58 o
   6  18   7      327.67      376.89    203.54 o
   7  18   7     5463.22     4815.65    332.96 o
   8  18   7      374.40      587.33    247.40 o
   9  18   7     1804.03     1985.83    237.59 o
  10  18   7     4730.11     4654.47    297.15 o
  11  18   7     1413.42     1033.18    219.09 o
  -9  19   7      698.66      759.72    185.87 o
  -8  19   7     1398.99     1089.74    176.31 o
  -7  19   7     2714.29     2706.00    173.74 o
  -6  19   7       34.94       58.64    115.82 o
  -5  19   7     1033.31     1051.57    135.43 o
  -4  19   7     1403.07     1387.95    143.25 o
  -3  19   7     3801.82     4117.14    185.28 o
  -2  19   7      786.18      714.79    130.83 o
  -1  19   7     4371.63     4653.62    215.12 o
   0  19   7     8122.55     8216.77    272.99 o
   1  19   7     4165.38     4118.62    203.52 o
   2  19   7      750.88      686.20    143.09 o
   3  19   7     3906.97     4117.50    200.31 o
   4  19   7     1394.45     1375.02    157.66 o
   5  19   7      954.46      842.18    178.71 o
   6  19   7       40.23       40.56    196.55 o
   7  19   7     2682.45     2440.21    285.08 o
   8  19   7     1402.97     1525.15    283.78 o
   9  19   7      695.35      819.32    267.01 o
  -6  20   7      975.23      990.37    158.57 o
  -5  20   7      925.09      996.79    144.60 o
  -4  20   7      158.84      112.57    128.06 o
  -3  20   7     2861.65     2865.46    208.33 o
  -2  20   7     6835.37     7085.67    274.03 o
  -1  20   7     2152.00     2171.81    184.61 o
   0  20   7      629.47      621.94    155.28 o
   1  20   7     2185.68     2140.25    176.85 o
   2  20   7     6770.67     6826.29    250.16 o
   3  20   7     2843.75     2865.02    196.85 o
   4  20   7      147.83      321.82    171.74 o
   5  20   7      940.34      747.15    207.58 o
   6  20   7      848.12      785.96    225.29 o
  -2  21   7     1595.02     1607.42    182.87 o
  -1  21   7      101.13       54.91    151.78 o
   0  21   7     3177.71     3031.65    206.01 o
   1  21   7      100.46      -13.17    151.22 o
   2  21   7     1639.52     1300.02    177.27 o
   0   0   8    28016.85    29080.28    506.45 o
   0   1   8      314.31      175.49     33.44 o
   1   1   8      224.79      220.80     34.44 o
  -1   2   8    13236.45    12716.25    131.05 o
   0   2   8     1699.01     1761.12     42.38 o
   1   2   8    13213.70    12755.26    121.28 o
   2   2   8     1769.07     1835.91     50.02 o
  -2   3   8       99.79       69.01     42.69 o
  -1   3   8    36811.94    36329.71    328.81 o
   0   3   8     3247.56     3693.24     62.21 o
   1   3   8    36495.14    36302.13    296.26 o
   2   3   8       60.87       32.19     36.54 o
   3   3   8      663.90      655.84     49.59 o
  -3   4   8       37.54       87.45     41.35 o
  -2   4   8    18550.38    18568.44    177.76 o
  -1   4   8      538.16      511.80     44.56 o
   0   4   8      754.67      688.51     47.43 o
   1   4   8      484.52      483.42     38.60 o
   2   4   8    17631.41    17575.74    166.22 o
   3   4   8       22.33       82.67     44.18 o
   4   4   8     3968.86     3832.59     81.57 o
  -4   5   8    20868.80    19728.60    197.03 o
  -3   5   8    15432.25    16414.33    168.31 o
  -2   5   8    16334.59    16509.97    171.03 o
  -1   5   8      931.00      954.86     48.15 o
   0   5   8     7686.93     8375.27    113.95 o
   1   5   8      977.35      947.91     46.86 o
   2   5   8    16653.19    16975.05    167.56 o
   3   5   8    15316.75    16564.59    159.14 o
   4   5   8    20676.41    19639.41    209.79 o
   5   5   8    10272.62     9855.72    133.43 o
  -5   6   8     5258.31     5527.47    103.05 o
  -4   6   8     2291.57     2293.56     62.74 o
  -3   6   8      417.74      463.12     48.47 o
  -2   6   8     5081.57     4701.62     83.64 o
  -1   6   8       48.61       38.53     40.80 o
   0   6   8     7350.94     8051.77    113.54 o
   1   6   8       43.53       40.92     40.46 o
   2   6   8     4939.16     4436.40     79.72 o
   3   6   8      425.65      400.94     48.14 o
   4   6   8     2249.87     2288.85     65.48 o
   5   6   8     5355.31     5656.89     99.14 o
   6   6   8      860.10      833.47     55.54 o
  -6   7   8     3756.01     3867.50     82.76 o
  -5   7   8     4665.43     4643.78     87.05 o
  -4   7   8    10179.85     9601.57    130.52 o
  -3   7   8     5210.45     5365.23     93.77 o
  -2   7   8      527.72      531.61     47.77 o
  -1   7   8    15475.00    15470.57    155.58 o
   0   7   8     1614.07     1281.48     52.49 o
   1   7   8    14961.59    14990.52    163.89 o
   2   7   8      461.95      438.89     43.38 o
   3   7   8     4918.80     4934.10     84.74 o
   4   7   8    10651.96    10261.75    124.01 o
   5   7   8     4504.30     4478.80     95.12 o
   6   7   8     3621.24     3741.79     84.32 o
   7   7   8        6.96       -6.88     50.24 o
  -7   8   8     2750.80     2842.58     89.57 o
  -6   8   8    12699.66    12452.08    147.83 o
  -5   8   8    14527.69    14774.49    165.96 o
  -4   8   8     6022.68     6082.21    107.40 o
  -3   8   8     5640.10     5766.29    102.64 o
  -2   8   8    15278.89    15185.25    157.55 o
  -1   8   8      531.46      485.95     43.18 o
   0   8   8        8.70        2.73     42.47 o
   1   8   8      554.76      408.22     49.65 o
   2   8   8    15526.87    15825.48    166.41 o
   3   8   8     5564.41     5830.85     93.57 o
   4   8   8     6099.25     6305.99    104.99 o
   5   8   8    15065.38    15262.64    177.64 o
   6   8   8    12251.59    11975.92    159.60 o
   7   8   8     2867.47     2938.88     90.11 o
   8   8   8     5805.43     5881.40    122.47 o
  -8   9   8     1975.46     2074.70     95.61 o
  -7   9   8     6593.33     7028.94    143.68 o
  -6   9   8     1624.73     1708.52     79.55 o
  -5   9   8     1246.65     1368.67     66.58 o
  -4   9   8     1264.71     1329.02     60.06 o
  -3   9   8     3039.81     3175.39     74.68 o
  -2   9   8    23982.53    23949.45    219.64 o
  -1   9   8    18605.44    18916.11    185.31 o
   0   9   8    21992.94    20435.29    195.73 o
   1   9   8    18822.51    19016.21    197.47 o
   2   9   8    23471.28    23171.40    215.67 o
   3   9   8     3000.03     3032.37     73.05 o
   4   9   8     1264.39     1402.59     56.92 o
   5   9   8     1151.07     1145.16     62.03 o
   6   9   8     1683.32     1808.78     86.49 o
   7   9   8     6486.32     6499.58    136.26 o
   8   9   8     1944.37     2254.25     97.58 o
   9   9   8       64.62       95.96     73.21 o
  -9  10   8     9759.54     9388.02    187.43 o
  -8  10   8     4088.67     3964.09    123.41 o
  -7  10   8      896.01      967.81     84.15 o
  -6  10   8     2952.99     3145.35    105.82 o
  -5  10   8     2665.49     2765.77     87.55 o
  -4  10   8     1542.70     1665.66     68.05 o
  -3  10   8     6682.53     6640.36    128.53 o
  -2  10   8       26.93      -48.92     48.92 o
  -1  10   8    11221.37    10723.56    134.26 o
   0  10   8    22295.27    22649.61    228.82 o
   1  10   8    11737.83    11295.82    151.63 o
   2  10   8       30.20       82.41     47.45 o
   3  10   8     6698.34     6536.21    104.56 o
   4  10   8     1835.86     1938.31     66.06 o
   5  10   8     2620.07     2638.16     82.42 o
   6  10   8     2698.63     2825.96     97.76 o
   7  10   8      901.20      942.86     79.49 o
   8  10   8     4175.98     4177.89    127.30 o
   9  10   8     9965.87     9931.08    193.79 o
  10  10   8     1186.29     1202.64    104.87 o
 -10  11   8      444.41      294.98     96.88 o
  -9  11   8    15929.11    16255.19    254.59 o
  -8  11   8      240.28       28.95     82.23 o
  -7  11   8    10167.53     9476.74    198.30 o
  -6  11   8     6624.10     6708.80    145.70 o
  -5  11   8     1407.33     1370.14     75.61 o
  -4  11   8     1163.68     1198.99     67.08 o
  -3  11   8     6393.24     6243.65    118.66 o
  -2  11   8     2889.00     2823.10     87.41 o
  -1  11   8      594.48      520.33     62.76 o
   0  11   8     1723.57     1827.16     77.15 o
   1  11   8      640.59      675.33     70.03 o
   2  11   8     2953.91     3025.06     88.95 o
   3  11   8     6000.45     5802.25    116.03 o
   4  11   8     1033.97     1082.20     63.57 o
   5  11   8     1496.32     1419.63     77.94 o
   6  11   8     6498.59     6398.82    141.58 o
   7  11   8    10056.75    10201.05    179.55 o
   8  11   8      289.82      291.23     83.42 o
   9  11   8    15845.00    15714.84    259.32 o
  10  11   8      492.85      272.50     95.19 o
  11  11   8       23.12      -21.82     99.14 o
 -11  12   8     3186.94     3360.35    156.10 o
 -10  12   8     3438.00     3499.77    148.73 o
  -9  12   8    13543.73    12933.23    248.62 o
  -8  12   8      170.32      166.16     90.09 o
  -7  12   8     1785.60     1784.52    108.44 o
  -6  12   8    10733.57    10426.28    199.54 o
  -5  12   8      768.58      790.24     81.16 o
  -4  12   8    15297.61    15187.12    215.99 o
  -3  12   8    16448.80    16280.74    212.00 o
  -2  12   8     4218.40     3909.44    109.31 o
  -1  12   8     9473.58     9277.95    157.67 o
   0  12   8     3047.87     3047.02     98.30 o
   1  12   8     8859.67     8977.75    159.85 o
   2  12   8     4176.38     4045.17    107.70 o
   3  12   8    17080.79    16520.10    196.86 o
   4  12   8    15399.64    15668.51    183.63 o
   5  12   8      754.73      648.77     67.68 o
   6  12   8    11048.74    10948.02    174.40 o
   7  12   8     1729.14     1692.50    108.63 o
   8  12   8      197.31      143.93     83.63 o
   9  12   8    13483.12    14024.00    246.73 o
  10  12   8     3437.34     3422.91    161.31 o
  11  12   8     3142.53     3238.73    151.57 o
  12  12   8     1223.19     1329.72    135.02 o
 -12  13   8     2058.97     1946.26    170.67 o
 -11  13   8       89.14      -34.40    107.53 o
 -10  13   8     2718.69     2624.30    131.91 o
  -9  13   8      981.70      905.65    112.50 o
  -8  13   8      525.91      338.39    103.88 o
  -7  13   8     3943.90     4121.64    157.19 o
  -6  13   8     5834.84     6054.30    161.21 o
  -5  13   8     8436.11     8330.85    180.00 o
  -4  13   8     6424.70     6378.13    158.13 o
  -3  13   8    15179.30    14962.39    219.45 o
  -2  13   8    11071.50    11129.32    187.19 o
  -1  13   8     1672.93     1905.70     94.85 o
   0  13   8    11989.11    12136.55    185.58 o
   1  13   8     1764.21     1950.86     89.43 o
   2  13   8    11375.82    11342.74    192.86 o
   3  13   8    15372.92    15262.58    208.93 o
   4  13   8     6516.76     6884.20    138.72 o
   5  13   8     8285.86     8589.01    144.63 o
   6  13   8     5683.50     5909.38    131.92 o
   7  13   8     3979.79     4108.18    126.27 o
   8  13   8      514.65      458.24     89.46 o
   9  13   8      970.09      899.76    109.56 o
  10  13   8     2801.28     2716.78    162.13 o
  11  13   8       75.64      -80.60    117.37 o
  12  13   8     2154.34     1999.72    168.48 o
  13  13   8     1603.33     1564.32    165.25 o
 -13  14   8       59.22       78.25    140.43 o
 -12  14   8      373.01      150.35    141.21 o
 -11  14   8     3830.98     3784.59    226.88 o
 -10  14   8       77.36      -27.53    100.12 o
  -9  14   8      149.92      236.76    107.55 o
  -8  14   8     1826.70     1749.63    132.96 o
  -7  14   8     5391.94     5528.43    174.51 o
  -6  14   8    29356.98    29036.48    391.88 o
  -5  14   8     4939.31     4924.89    145.67 o
  -4  14   8     8989.02     8950.54    196.14 o
  -3  14   8     3865.75     3529.69    132.85 o
  -2  14   8     2253.08     2290.10    109.46 o
  -1  14   8      106.22       21.26     77.35 o
   0  14   8       78.95      -15.96     77.33 o
   1  14   8       87.19      121.14     77.72 o
   2  14   8     2301.69     2264.31    105.46 o
   3  14   8     3898.40     3635.21    120.59 o
   4  14   8     8898.93     9468.00    175.61 o
   5  14   8     4931.24     4929.97    140.89 o
   6  14   8    29147.64    29741.93    339.05 o
   7  14   8     5304.08     5598.61    163.35 o
   8  14   8     1973.43     1833.26    136.66 o
   9  14   8      139.38      235.53    116.30 o
  10  14   8       46.76       83.39    118.36 o
  11  14   8     3778.81     3910.84    190.12 o
  12  14   8      388.46      418.30    135.22 o
  13  14   8       49.37      -90.17    136.29 o
  14  14   8       55.30      152.75    142.67 o
 -14  15   8      956.13      695.69    174.49 o
 -13  15   8      952.63      861.23    169.58 o
 -12  15   8     4158.31     4439.12    230.77 o
 -11  15   8     1811.36     1567.72    153.13 o
 -10  15   8      103.04       66.10    107.57 o
  -9  15   8      566.15      624.89    119.46 o
  -8  15   8     6322.82     6210.40    189.04 o
  -7  15   8      929.55     1048.32    110.25 o
  -6  15   8     1048.00     1097.97    107.00 o
  -5  15   8      988.59      850.27    102.29 o
  -4  15   8     5915.47     6160.86    169.04 o
  -3  15   8      360.59      397.41    102.75 o
  -2  15   8      106.65       54.15     87.04 o
  -1  15   8     2772.39     2668.75    122.49 o
   0  15   8     2626.75     2781.64    120.90 o
   1  15   8     2936.73     2820.88    122.02 o
   2  15   8      130.83      217.23     86.75 o
   3  15   8      399.00      373.59     87.63 o
   4  15   8     5649.77     5694.37    154.94 o
   5  15   8      940.20      721.50     97.86 o
   6  15   8     1033.13      934.65    111.15 o
   7  15   8     1006.91     1065.93    120.02 o
   8  15   8     6208.05     6629.02    206.95 o
   9  15   8      703.87      649.68    131.41 o
  10  15   8       98.30      131.81    123.58 o
  11  15   8     1798.75     1819.25    159.76 o
  12  15   8     4327.14     4025.34    225.04 o
  13  15   8      958.22      705.42    154.28 o
  14  15   8      932.65      886.61    167.14 o
 -13  16   8      628.10      413.26    164.52 o
 -12  16   8      987.19      843.90    163.31 o
 -11  16   8      984.90      705.72    140.81 o
 -10  16   8     2239.00     2397.92    160.21 o
  -9  16   8      697.88      850.93    134.86 o
  -8  16   8      745.72      582.99    119.76 o
  -7  16   8     5744.60     5344.67    186.49 o
  -6  16   8     2218.19     2228.36    163.98 o
  -5  16   8     7570.36     7963.13    202.99 o
  -4  16   8     1663.54     1646.17    121.17 o
  -3  16   8     4931.93     5162.30    167.61 o
  -2  16   8    12338.60    12240.52    251.70 o
  -1  16   8     1174.12     1343.82    111.89 o
   0  16   8      139.57      188.23     92.70 o
   1  16   8     1123.99     1366.17    108.23 o
   2  16   8    12584.63    12687.87    230.84 o
   3  16   8     4752.94     4803.93    164.17 o
   4  16   8     1642.46     1440.65    128.12 o
   5  16   8     7585.08     7458.20    213.19 o
   6  16   8     2072.48     2405.90    157.30 o
   7  16   8     6019.88     6149.40    234.43 o
   8  16   8      675.50      372.98    123.78 o
   9  16   8      748.97      557.08    131.98 o
  10  16   8     2385.08     2100.46    167.13 o
  11  16   8      922.88      748.66    153.10 o
  12  16   8      948.24      834.76    160.07 o
  13  16   8      590.48      250.89    156.06 o
 -12  17   8       98.23      -16.90    149.33 o
 -11  17   8      193.91      296.45    158.28 o
 -10  17   8      233.56      483.60    149.49 o
  -9  17   8      687.55      770.26    153.68 o
  -8  17   8     9117.61     8915.35    287.73 o
  -7  17   8     1304.57     1038.46    131.88 o
  -6  17   8      892.95      903.74    115.12 o
  -5  17   8     1812.95     1629.41    129.06 o
  -4  17   8    12288.90    11940.49    257.38 o
  -3  17   8     1637.45     1675.97    129.73 o
  -2  17   8     8386.40     8542.99    222.36 o
  -1  17   8     3779.23     3936.71    162.46 o
   0  17   8     2206.68     2432.54    161.43 o
   1  17   8     3738.80     3859.02    153.73 o
   2  17   8     8347.48     8396.68    225.36 o
   3  17   8     1682.14     1939.02    135.31 o
   4  17   8    12368.10    12831.75    267.86 o
   5  17   8     1778.41     1517.63    141.80 o
   6  17   8      893.43     1015.99    178.20 o
   7  17   8     1211.86     1115.48    201.20 o
   8  17   8     9093.11     9391.17    346.67 o
   9  17   8      742.70      955.74    165.72 o
  10  17   8      214.95      109.39    139.41 o
  11  17   8      199.94      399.79    160.91 o
  12  17   8      106.43       88.66    158.11 o
 -10  18   8     4570.02     4826.00    252.77 o
  -9  18   8     1301.66     1602.28    197.79 o
  -8  18   8     3803.02     4081.46    227.46 o
  -7  18   8      304.64      270.24    150.09 o
  -6  18   8       73.69       96.00    117.69 o
  -5  18   8     2543.05     2293.25    143.88 o
  -4  18   8     1136.15      984.70    124.90 o
  -3  18   8       39.69       47.06    107.03 o
  -2  18   8     7367.47     7497.29    213.87 o
  -1  18   8     3647.89     3561.84    167.82 o
   0  18   8        2.57       34.00    118.71 o
   1  18   8     3743.45     4183.27    187.99 o
   2  18   8     7106.37     7252.27    234.19 o
   3  18   8       31.09      -95.16    119.15 o
   4  18   8     1182.07     1117.58    134.96 o
   5  18   8     2626.73     2747.56    177.56 o
   6  18   8       90.65      154.51    183.67 o
   7  18   8      319.24       12.69    215.02 o
   8  18   8     3979.68     3895.09    338.26 o
   9  18   8     1296.14     1692.42    279.09 o
  10  18   8     4483.48     5081.79    318.92 o
  -9  19   8      341.64      329.23    175.45 o
  -8  19   8      644.47      544.76    165.65 o
  -7  19   8       14.34       14.04    151.64 o
  -6  19   8      155.33      220.75    146.32 o
  -5  19   8     1068.22      900.43    127.79 o
  -4  19   8      788.35      693.59    128.82 o
  -3  19   8      229.84      147.45    137.52 o
  -2  19   8     1631.99     1664.44    147.22 o
  -1  19   8    18197.72    18986.40    406.47 o
   0  19   8      523.99      592.48    141.52 o
   1  19   8    18206.32    18940.98    365.44 o
   2  19   8     1755.61     1869.85    163.40 o
   3  19   8      250.22      332.26    138.91 o
   4  19   8      831.58      841.25    158.25 o
   5  19   8     1116.28     1209.09    196.72 o
   6  19   8      138.38     -207.78    207.78 o
   7  19   8       15.44       50.57    250.39 o
   8  19   8      625.29      467.68    273.50 o
   9  19   8      340.60      188.61    297.02 o
  -6  20   8     2707.66     2682.48    227.35 o
  -5  20   8     1382.68     1111.68    200.29 o
  -4  20   8      754.79      822.57    139.20 o
  -3  20   8     1031.03     1178.22    147.40 o
  -2  20   8      384.45      566.25    146.92 o
  -1  20   8      922.88      934.24    157.26 o
   0  20   8       43.79      208.28    144.03 o
   1  20   8      964.44      922.70    158.44 o
   2  20   8      385.63      493.79    146.44 o
   3  20   8     1067.24      913.40    158.71 o
   4  20   8      797.30      621.96    176.97 o
   5  20   8     1276.46     1008.40    257.36 o
   6  20   8     2690.83     2698.03    331.66 o
  -1  21   8     2056.57     2051.88    187.13 o
   0  21   8     3033.60     2806.36    201.20 o
   1  21   8     1876.38     1727.31    185.26 o
   0   1   9     7498.72     6765.73     83.93 o
   1   1   9     3338.88     3318.84     58.14 o
  -1   2   9    10915.20    11027.52    114.72 o
   0   2   9    10208.62    10664.32    104.87 o
   1   2   9    10980.66    10992.40    113.50 o
   2   2   9    12695.58    12735.01    132.92 o
  -2   3   9     2781.72     2800.68     66.95 o
  -1   3   9     7885.92     7368.80    107.09 o
   0   3   9     2267.21     2307.55     50.18 o
   1   3   9     7765.63     7614.43     94.15 o
   2   3   9     3079.33     3084.86     62.87 o
   3   3   9    36573.43    36746.91    330.77 o
  -3   4   9     4222.42     4307.73     86.29 o
  -2   4   9     2054.48     1994.05     57.06 o
  -1   4   9    12162.41    12437.21    138.65 o
   0   4   9     4662.18     5041.03     86.79 o
   1   4   9    12239.11    12557.46    130.87 o
   2   4   9     2179.48     2073.23     52.01 o
   3   4   9     4286.74     4343.88     85.97 o
   4   4   9    60091.92    61827.67    549.69 o
  -4   5   9     4699.32     4288.36     88.03 o
  -3   5   9      212.81      233.69     46.75 o
  -2   5   9    30321.52    31973.19    284.39 o
  -1   5   9     1755.70     1520.50     54.91 o
   0   5   9     1173.30     1377.89     56.70 o
   1   5   9     1991.35     1859.66     54.46 o
   2   5   9    30121.65    32265.69    276.16 o
   3   5   9      182.98      290.95     44.11 o
   4   5   9     4896.81     4421.90     96.50 o
   5   5   9     7367.77     8447.73    145.76 o
  -5   6   9    33209.34    31783.58    285.08 o
  -4   6   9     9470.55     9563.76    129.52 o
  -3   6   9    11136.54    11847.52    142.25 o
  -2   6   9     1227.80     1604.52     60.44 o
  -1   6   9     2454.11     2755.97     68.07 o
   0   6   9       12.67      -12.23     44.24 o
   1   6   9     2453.79     2679.28     63.75 o
   2   6   9     1233.53     1592.28     51.53 o
   3   6   9    11085.00    11908.04    140.12 o
   4   6   9     9116.65     9182.62    128.51 o
   5   6   9    33444.88    32286.81    304.89 o
   6   6   9     4615.89     4832.36     98.56 o
  -6   7   9    17927.11    17717.94    189.65 o
  -5   7   9     4740.92     4938.97     92.93 o
  -4   7   9     2971.59     2975.62     77.44 o
  -3   7   9    10118.29     9725.30    125.58 o
  -2   7   9    15932.82    15658.60    163.18 o
  -1   7   9    12595.61    12897.39    144.51 o
   0   7   9     3980.72     5007.98     91.80 o
   1   7   9    12753.35    13291.03    162.28 o
   2   7   9    15807.21    15446.53    168.27 o
   3   7   9     9866.52     9407.10    117.87 o
   4   7   9     3016.27     2835.94     71.49 o
   5   7   9     4654.20     4806.56    100.69 o
   6   7   9    18349.02    18114.23    214.58 o
   7   7   9    11629.84    11638.11    155.49 o
  -7   8   9     7987.65     7837.90    145.02 o
  -6   8   9     4431.14     4226.38     95.09 o
  -5   8   9     2155.54     2335.14     72.25 o
  -4   8   9     9473.99     9415.10    134.38 o
  -3   8   9    10327.04    10597.52    136.75 o
  -2   8   9    17137.19    17341.69    169.48 o
  -1   8   9     2077.89     1959.89     58.45 o
   0   8   9     1451.98     1438.56     55.13 o
   1   8   9     2171.84     2136.71     71.14 o
   2   8   9    17571.37    18015.79    179.55 o
   3   8   9    10458.26    10958.83    129.09 o
   4   8   9     9342.23     9462.37    137.63 o
   5   8   9     2254.46     2274.52     78.99 o
   6   8   9     4628.36     4176.38     99.41 o
   7   8   9     8567.88     8861.93    146.88 o
   8   8   9    42064.61    40444.33    410.95 o
  -8   9   9     3681.87     3985.41    121.56 o
  -7   9   9     1236.75     1198.97     94.29 o
  -6   9   9     2081.17     2147.24     86.00 o
  -5   9   9     1933.41     1763.88     76.88 o
  -4   9   9     2113.90     2064.44     73.55 o
  -3   9   9     8912.42     9119.50    133.13 o
  -2   9   9     8113.46     7860.69    111.06 o
  -1   9   9    20277.20    20037.31    193.68 o
   0   9   9     1249.57     1416.15     67.17 o
   1   9   9    20568.61    20193.82    207.33 o
   2   9   9     8023.43     7665.13    111.26 o
   3   9   9     8889.34     8959.42    119.65 o
   4   9   9     2208.42     2172.47     66.28 o
   5   9   9     1948.49     1758.82     67.21 o
   6   9   9     2065.66     2042.37     85.69 o
   7   9   9     1010.12      878.98     75.30 o
   8   9   9     3504.22     3842.53    118.29 o
   9   9   9    36892.29    35483.22    374.97 o
  -9  10   9     2704.43     3059.24    111.25 o
  -8  10   9     2298.72     2171.97    106.28 o
  -7  10   9     1797.10     1990.65     95.77 o
  -6  10   9     3220.39     3121.27    101.83 o
  -5  10   9      174.76      171.51     65.56 o
  -4  10   9     6316.26     6316.90    125.60 o
  -3  10   9    12133.18    11584.07    149.78 o
  -2  10   9     2780.39     2723.06     78.17 o
  -1  10   9    14147.99    13669.38    163.21 o
   0  10   9      814.41      776.20     62.96 o
   1  10   9    14145.41    13820.78    174.56 o
   2  10   9     2783.18     2847.18     79.24 o
   3  10   9    12530.26    12309.50    142.42 o
   4  10   9     6344.44     6367.53    107.13 o
   5  10   9      150.45      100.64     55.37 o
   6  10   9     3371.99     3407.11    103.28 o
   7  10   9     1755.13     1865.24     90.13 o
   8  10   9     2400.00     2319.15    103.28 o
   9  10   9     2926.70     2937.34    119.16 o
  10  10   9     6158.05     6834.01    175.24 o
 -10  11   9     5034.72     4807.49    163.18 o
  -9  11   9     3038.09     3085.57    132.68 o
  -8  11   9     1658.56     1483.86    103.06 o
  -7  11   9     1860.58     1821.25    100.24 o
  -6  11   9      548.73      628.35     77.12 o
  -5  11   9     5866.30     5853.60    144.05 o
  -4  11   9     4262.37     4285.32    115.00 o
  -3  11   9      818.07      886.22     68.31 o
  -2  11   9     6060.22     6356.54    122.49 o
  -1  11   9     4468.31     4698.74    107.51 o
   0  11   9    13342.94    13694.19    181.18 o
   1  11   9     4411.75     4858.58    117.74 o
   2  11   9     6007.89     6317.98    128.38 o
   3  11   9      884.81      859.32     65.10 o
   4  11   9     4111.95     4105.46     92.26 o
   5  11   9     6004.77     6172.54    122.04 o
   6  11   9      540.24      593.84     76.36 o
   7  11   9     1685.82     1777.93     94.87 o
   8  11   9     1610.36     1630.04    103.84 o
   9  11   9     3102.71     2977.21    156.40 o
  10  11   9     5067.20     5077.35    165.39 o
  11  11   9     5070.37     5188.95    175.64 o
 -11  12   9     8282.98     8223.09    232.97 o
 -10  12   9      282.29      194.21     96.87 o
  -9  12   9       36.04       15.12     89.65 o
  -8  12   9     1534.82     1598.53    116.18 o
  -7  12   9     5724.36     5579.81    160.64 o
  -6  12   9    14974.29    14167.48    264.81 o
  -5  12   9     3183.10     3285.93    128.60 o
  -4  12   9     3858.05     3935.10    116.78 o
  -3  12   9     5026.77     5074.34    121.40 o
  -2  12   9     9209.85     9244.85    162.30 o
  -1  12   9    20296.47    19908.46    234.23 o
   0  12   9       12.98      -63.34     64.33 o
   1  12   9    20436.96    19789.36    243.89 o
   2  12   9     9249.24     9678.09    163.05 o
   3  12   9     4943.36     4824.85    112.01 o
   4  12   9     4155.58     4280.98    102.39 o
   5  12   9     3174.48     3259.70    100.98 o
   6  12   9    15482.15    15332.36    236.46 o
   7  12   9     5746.06     5700.91    142.78 o
   8  12   9     1578.28     1424.21    105.43 o
   9  12   9       35.61      203.32     94.52 o
  10  12   9      221.13      188.63    100.60 o
  11  12   9     8552.54     8952.61    230.16 o
  12  12   9      696.36      760.24    119.94 o
 -12  13   9     4335.49     4132.67    186.10 o
 -11  13   9      867.61      665.97    122.29 o
 -10  13   9      583.68      499.78    102.59 o
  -9  13   9     3081.16     2922.20    151.23 o
  -8  13   9     1473.67     1652.86    124.88 o
  -7  13   9     1467.99     1211.85    108.82 o
  -6  13   9     2247.17     2013.98    131.74 o
  -5  13   9     2680.80     2897.81    135.64 o
  -4  13   9     2329.45     2378.30    105.10 o
  -3  13   9    12167.43    12151.22    210.61 o
  -2  13   9    13542.19    13905.88    204.02 o
  -1  13   9     5648.84     5706.15    138.45 o
   0  13   9     5136.01     5522.50    131.02 o
   1  13   9     5877.99     5975.82    131.67 o
   2  13   9    13534.94    13699.99    209.15 o
   3  13   9    11661.91    11855.20    200.45 o
   4  13   9     2285.84     2333.21     94.78 o
   5  13   9     2774.85     2944.02     90.36 o
   6  13   9     2290.66     2384.55    103.64 o
   7  13   9     1382.20     1293.30     95.82 o
   8  13   9     1592.32     1668.62    106.11 o
   9  13   9     3010.59     2979.34    132.66 o
  10  13   9      458.16      356.22    106.12 o
  11  13   9      795.51      826.38    141.07 o
  12  13   9     4370.85     4353.47    208.58 o
  13  13   9     2179.31     2239.62    177.42 o
 -13  14   9     2327.38     2516.69    196.06 o
 -12  14   9     1320.29     1215.24    156.72 o
 -11  14   9        2.38       49.61    116.40 o
 -10  14   9      728.41      755.80    112.35 o
  -9  14   9      296.55      151.73    107.97 o
  -8  14   9     2953.94     3223.56    151.85 o
  -7  14   9      393.07      411.06    115.50 o
  -6  14   9      329.04      261.39    107.00 o
  -5  14   9     1478.84     1293.86    103.38 o
  -4  14   9    12282.35    13051.61    233.70 o
  -3  14   9     5371.90     5156.91    152.67 o
  -2  14   9     2278.56     2335.52    112.66 o
  -1  14   9      233.48      221.19     79.57 o
   0  14   9      264.51      276.09     76.92 o
   1  14   9      194.19      263.17     84.27 o
   2  14   9     2365.56     2766.89    112.66 o
   3  14   9     5296.81     5214.22    142.15 o
   4  14   9    12583.68    12803.48    212.06 o
   5  14   9     1511.82     1439.49     92.67 o
   6  14   9      372.36      456.71     82.99 o
   7  14   9      407.48      392.42     85.14 o
   8  14   9     2963.71     2917.56    146.04 o
   9  14   9      288.42      256.40    116.67 o
  10  14   9      818.34      821.90    133.44 o
  11  14   9        0.12      -64.41    123.89 o
  12  14   9     1308.12     1140.91    151.94 o
  13  14   9     2277.06     2275.74    185.11 o
  14  14   9     2252.49     2314.37    189.29 o
 -14  15   9     4076.29     4561.23    249.01 o
 -13  15   9     1735.50     1759.58    185.94 o
 -12  15   9     1643.01     1507.34    173.91 o
 -11  15   9      608.82      781.56    137.34 o
 -10  15   9     2467.10     2495.72    143.57 o
  -9  15   9      262.82      232.16    106.99 o
  -8  15   9     3842.91     3608.59    186.81 o
  -7  15   9     1980.38     1747.23    152.35 o
  -6  15   9     6753.60     7116.35    227.02 o
  -5  15   9     5108.99     5216.54    160.56 o
  -4  15   9     2376.13     2120.12    115.63 o
  -3  15   9     7420.04     7725.64    188.67 o
  -2  15   9     6200.84     6169.18    169.75 o
  -1  15   9     4776.21     4500.23    149.10 o
   0  15   9      175.31      163.39     88.24 o
   1  15   9     4805.34     4829.20    147.33 o
   2  15   9     6222.70     6249.33    165.31 o
   3  15   9     7531.03     7861.10    180.14 o
   4  15   9     2299.32     2226.31    108.15 o
   5  15   9     5198.04     5378.71    151.43 o
   6  15   9     6899.79     7428.62    196.69 o
   7  15   9     1861.33     1834.55    143.60 o
   8  15   9     3576.69     3481.70    163.67 o
   9  15   9      249.76      323.99    119.44 o
  10  15   9     2424.36     2393.77    166.07 o
  11  15   9      660.87      622.89    144.19 o
  12  15   9     1647.40     1252.53    159.75 o
  13  15   9     1795.77     2081.63    184.13 o
  14  15   9     4277.83     4205.12    224.60 o
 -13  16   9      752.41      663.96    164.42 o
 -12  16   9     2544.44     2673.76    204.61 o
 -11  16   9      109.04      126.47    125.78 o
 -10  16   9     1226.71     1295.13    148.62 o
  -9  16   9     1175.78      830.65    151.70 o
  -8  16   9      419.50      309.54    137.13 o
  -7  16   9     2336.67     2597.36    181.69 o
  -6  16   9     2492.65     2706.02    166.05 o
  -5  16   9     9435.47     9225.70    214.95 o
  -4  16   9     7158.50     7014.37    184.08 o
  -3  16   9     2088.37     2080.63    124.01 o
  -2  16   9      176.67      228.22     96.94 o
  -1  16   9      620.55      642.32    102.62 o
   0  16   9    13635.44    13344.48    251.29 o
   1  16   9      586.93      695.81    104.58 o
   2  16   9      173.85      248.89     92.40 o
   3  16   9     2137.51     2334.77    119.55 o
   4  16   9     7332.61     7207.10    204.24 o
   5  16   9     9519.50     9302.52    225.43 o
   6  16   9     2352.98     2361.06    163.78 o
   7  16   9     2304.28     2784.40    182.76 o
   8  16   9      562.90      448.04    125.37 o
   9  16   9     1229.40     1167.56    149.23 o
  10  16   9     1261.82     1006.06    152.09 o
  11  16   9      115.91       47.48    139.74 o
  12  16   9     2504.15     2736.61    194.45 o
  13  16   9      723.49      488.98    186.63 o
 -12  17   9       10.06      141.43    192.50 o
 -11  17   9     4450.50     4395.74    268.32 o
 -10  17   9     4951.15     5368.92    240.45 o
  -9  17   9      158.02      258.71    144.02 o
  -8  17   9      999.08     1013.38    159.10 o
  -7  17   9      401.87      463.35    144.21 o
  -6  17   9     9257.12     9047.50    284.30 o
  -5  17   9      603.78      602.60    105.48 o
  -4  17   9     4423.53     4522.26    166.84 o
  -3  17   9      652.86      715.14    112.08 o
  -2  17   9     1669.58     1880.57    130.75 o
  -1  17   9     6446.29     6408.03    192.85 o
   0  17   9     2402.96     2426.95    131.58 o
   1  17   9     6300.81     5919.55    178.76 o
   2  17   9     1685.86     1803.82    129.47 o
   3  17   9      594.60      541.15    120.90 o
   4  17   9     4426.88     4526.59    176.92 o
   5  17   9      644.84      651.57    129.24 o
   6  17   9     9240.34     9063.10    315.93 o
   7  17   9      418.72      671.84    181.55 o
   8  17   9     1005.80      750.60    184.28 o
   9  17   9      193.81      427.02    161.83 o
  10  17   9     4915.50     4979.57    241.90 o
  11  17   9     4503.10     4824.61    235.16 o
  12  17   9       12.95       19.54    153.33 o
 -10  18   9     2035.06     2181.03    191.98 o
  -9  18   9     3456.76     3239.69    215.88 o
  -8  18   9     1960.44     1967.00    188.21 o
  -7  18   9     4428.16     4311.89    229.72 o
  -6  18   9      253.97      256.56    144.69 o
  -5  18   9     2739.97     2410.06    185.36 o
  -4  18   9     2678.25     2861.03    150.99 o
  -3  18   9     1708.66     1617.83    133.96 o
  -2  18   9     1114.90     1043.52    125.00 o
  -1  18   9      249.52      125.80    110.24 o
   0  18   9    13018.26    13013.02    297.74 o
   1  18   9      248.46      253.87    120.92 o
   2  18   9     1089.81     1307.20    141.41 o
   3  18   9     1768.66     1811.15    148.80 o
   4  18   9     2646.48     2732.73    165.79 o
   5  18   9     2523.59     2415.11    193.29 o
   6  18   9      220.59      278.20    201.07 o
   7  18   9     4470.59     4049.93    328.68 o
   8  18   9     1870.38     2206.73    357.38 o
   9  18   9     3532.21     3024.45    324.86 o
  10  18   9     1947.31     1809.78    241.27 o
  -8  19   9     4675.09     4490.97    250.89 o
  -7  19   9      740.71      910.99    172.07 o
  -6  19   9     1748.94     1801.26    192.34 o
  -5  19   9      132.43      208.05    151.64 o
  -4  19   9     3092.99     2690.14    151.36 o
  -3  19   9     3323.34     3509.39    167.86 o
  -2  19   9     2891.12     2721.17    164.00 o
  -1  19   9     4751.02     5020.20    198.63 o
   0  19   9       87.95      231.40    135.83 o
   1  19   9     4801.51     5150.98    211.41 o
   2  19   9     2979.56     2957.47    176.65 o
   3  19   9     3358.08     3686.64    193.13 o
   4  19   9     3098.32     3120.21    205.82 o
   5  19   9      124.42      -87.29    173.02 o
   6  19   9     1813.45     1420.44    369.07 o
   7  19   9      780.02      709.60    284.50 o
   8  19   9     4626.24     4885.43    410.82 o
  -6  20   9     1318.72     1495.73    194.74 o
  -5  20   9      638.82      428.64    170.13 o
  -4  20   9     1822.41     1721.95    152.15 o
  -3  20   9     2512.53     2561.35    189.48 o
  -2  20   9     4542.28     4626.40    218.50 o
  -1  20   9      478.96      649.34    152.17 o
   0  20   9      111.80      110.60    142.64 o
   1  20   9      468.21      428.76    150.92 o
   2  20   9     4452.19     4220.20    209.55 o
   3  20   9     2461.20     2383.05    193.11 o
   4  20   9     1918.30     1962.98    212.35 o
   5  20   9      647.60      306.82    239.96 o
   6  20   9     1240.93     1295.94    271.94 o
   0  21   9      486.47      492.28    478.15 o
   0   1  10     2418.81     2559.05     54.77 o
   1   1  10    11619.31    11710.98    117.37 o
  -1   2  10    34333.47    33658.52    270.12 o
   0   2  10    11456.70    11699.95    116.62 o
   1   2  10    34939.45    34182.04    268.12 o
   2   2  10     5256.22     5462.51     92.46 o
  -2   3  10     7017.75     7210.83    109.90 o
  -1   3  10     4239.71     4546.25     85.68 o
   0   3  10       49.12       29.66     35.41 o
   1   3  10     4645.75     5059.89     74.77 o
   2   3  10     6895.92     7209.32     97.66 o
   3   3  10     3114.05     2907.59     71.71 o
  -3   4  10     4401.02     4405.06     88.45 o
  -2   4  10    14584.13    14361.87    154.26 o
  -1   4  10    10495.65    10890.77    133.75 o
   0   4  10    18917.58    18829.41    191.88 o
   1   4  10    10119.04    10497.39    116.32 o
   2   4  10    14273.95    14042.20    141.10 o
   3   4  10     4687.98     4690.42     88.86 o
   4   4  10     5941.17     6078.51    107.15 o
  -4   5  10     8229.73     7886.80    116.95 o
  -3   5  10    25489.12    25007.12    234.85 o
  -2   5  10     8611.85     9177.94    117.20 o
  -1   5  10     5194.75     5103.51     90.14 o
   0   5  10     9912.47    10801.17    137.84 o
   1   5  10     5724.76     5727.03     90.44 o
   2   5  10     8476.10     8878.61    110.16 o
   3   5  10    25033.43    24441.78    229.43 o
   4   5  10     8235.97     7925.66    128.27 o
   5   5  10        5.81      -21.73     49.74 o
  -5   6  10     3132.96     3020.08     78.57 o
  -4   6  10     1424.52     1541.37     62.10 o
  -3   6  10    51389.06    50021.95    419.03 o
  -2   6  10    24949.63    26573.81    251.57 o
  -1   6  10     1410.90     1614.38     59.11 o
   0   6  10      446.67      479.22     50.76 o
   1   6  10     1476.46     1739.88     67.83 o
   2   6  10    25155.49    27020.96    241.30 o
   3   6  10    51792.99    50794.06    409.49 o
   4   6  10     1521.30     1559.28     64.68 o
   5   6  10     2977.66     2837.74     81.65 o
   6   6  10     1526.17     1583.95     70.96 o
  -6   7  10    22227.13    22443.45    227.39 o
  -5   7  10     1898.07     2019.16     71.30 o
  -4   7  10     1997.52     1788.83     67.22 o
  -3   7  10     3293.36     3130.86     82.88 o
  -2   7  10     1466.03     1678.59     65.33 o
  -1   7  10    28353.17    28494.39    261.63 o
   0   7  10     1387.64     1826.27     66.03 o
   1   7  10    29076.35    29079.73    287.54 o
   2   7  10     1453.62     1567.59     62.26 o
   3   7  10     3168.10     3023.83     73.16 o
   4   7  10     1983.70     1663.81     66.72 o
   5   7  10     1868.22     1909.57     68.52 o
   6   7  10    22027.94    22173.56    226.83 o
   7   7  10      325.98      222.41     57.77 o
  -7   8  10     3623.11     3770.44    102.51 o
  -6   8  10     1432.69     1422.84     68.05 o
  -5   8  10     6681.57     6824.52    119.16 o
  -4   8  10      242.49      151.45     52.70 o
  -3   8  10     2335.86     2478.10     73.04 o
  -2   8  10     8361.00     8190.31    128.33 o
  -1   8  10    29387.47    29891.57    271.24 o
   0   8  10    37785.30    36344.88    311.19 o
   1   8  10    29519.17    29806.08    280.91 o
   2   8  10     8295.47     8067.86    124.66 o
   3   8  10     2337.55     2374.46     65.56 o
   4   8  10      252.40      142.86     46.32 o
   5   8  10     6438.90     6591.42    121.96 o
   6   8  10     1426.64     1525.35     73.84 o
   7   8  10     3681.43     3634.45    101.96 o
   8   8  10     4644.33     4780.72    121.03 o
  -8   9  10     2855.35     2792.11    111.16 o
  -7   9  10     4930.55     5156.66    130.05 o
  -6   9  10     1481.40     1665.81     86.23 o
  -5   9  10     5062.76     5143.98    114.94 o
  -4   9  10      489.98      444.05     56.85 o
  -3   9  10     1229.69     1280.52     64.57 o
  -2   9  10     5238.87     5531.95     94.77 o
  -1   9  10     5142.78     5077.18     91.29 o
   0   9  10       22.94        0.43     46.24 o
   1   9  10     5127.11     5007.52    103.72 o
   2   9  10     5200.79     5417.48     94.47 o
   3   9  10     1277.31     1407.00     56.89 o
   4   9  10      590.55      654.06     56.12 o
   5   9  10     5022.55     4926.69    107.25 o
   6   9  10     1452.51     1682.89     81.33 o
   7   9  10     4818.23     4939.55    123.05 o
   8   9  10     2892.04     2771.69    106.59 o
   9   9  10     1501.45     1689.00     92.98 o
  -9  10  10     9188.84     9505.28    181.03 o
  -8  10  10    21648.44    21635.69    284.04 o
  -7  10  10     1209.89     1367.74     88.70 o
  -6  10  10      951.87      934.82     83.63 o
  -5  10  10      550.79      506.13     70.45 o
  -4  10  10      699.64      756.85     66.74 o
  -3  10  10     1644.89     1603.67     73.24 o
  -2  10  10     4299.95     4588.76     96.88 o
  -1  10  10    19525.22    19062.42    205.19 o
   0  10  10    11173.48    10839.99    152.16 o
   1  10  10    18576.17    17919.69    206.97 o
   2  10  10     4403.23     4674.70    107.83 o
   3  10  10     1547.73     1422.30     65.98 o
   4  10  10      589.07      517.37     54.68 o
   5  10  10      577.62      666.12     59.81 o
   6  10  10      889.75      914.09     75.37 o
   7  10  10     1211.03     1270.98     82.92 o
   8  10  10    21606.08    20926.13    274.77 o
   9  10  10     9161.98     9252.92    188.14 o
  10  10  10        0.23       35.31     85.60 o
 -10  11  10     5251.74     5222.58    164.28 o
  -9  11  10     1290.52     1234.62    101.66 o
  -8  11  10     8689.05     8658.22    193.77 o
  -7  11  10      630.47      673.33     91.65 o
  -6  11  10      518.46      482.03     84.51 o
  -5  11  10     1243.51     1004.72     88.41 o
  -4  11  10        6.61        1.01     76.45 o
  -3  11  10     5209.45     5063.58    121.82 o
  -2  11  10    22729.70    22221.96    248.73 o
  -1  11  10      594.27      533.43     66.99 o
   0  11  10     6146.16     6294.42    136.69 o
   1  11  10      638.80      589.12     72.14 o
   2  11  10    22822.42    22890.70    254.49 o
   3  11  10     5251.37     5001.98    106.18 o
   4  11  10       20.92        5.36     48.39 o
   5  11  10     1215.63     1165.30     69.40 o
   6  11  10      566.73      501.86     75.31 o
   7  11  10      570.02      449.99     80.42 o
   8  11  10     8786.74     8707.34    178.60 o
   9  11  10     1286.54     1140.26     97.72 o
  10  11  10     5458.56     5584.78    170.30 o
  11  11  10      161.80      200.11     99.23 o
 -11  12  10     1498.55     1572.50    132.95 o
 -10  12  10     6109.12     6096.67    175.50 o
  -9  12  10     1106.63     1054.67    111.13 o
  -8  12  10    16102.04    16300.63    267.20 o
  -7  12  10     2010.91     2202.58    135.56 o
  -6  12  10     1016.66     1156.31    113.26 o
  -5  12  10     1509.16     1517.33    105.27 o
  -4  12  10    12207.89    11746.77    217.05 o
  -3  12  10     4783.97     4803.09    120.76 o
  -2  12  10     1977.04     1812.99     86.56 o
  -1  12  10     2441.33     2599.83     95.10 o
   0  12  10     1920.04     1719.05     87.20 o
   1  12  10     2431.60     2706.57    106.12 o
   2  12  10     1773.56     1814.16     88.56 o
   3  12  10     4761.48     4930.26    118.72 o
   4  12  10    11529.17    11599.72    166.00 o
   5  12  10     1443.89     1436.06     90.90 o
   6  12  10     1082.32     1308.00     89.07 o
   7  12  10     1987.16     1982.28    105.78 o
   8  12  10    16169.69    16167.91    265.95 o
   9  12  10     1077.23     1030.47    108.87 o
  10  12  10     5957.09     5573.03    182.35 o
  11  12  10     1598.53     1475.69    132.33 o
  12  12  10        8.20      -13.48    107.90 o
 -12  13  10      425.56      317.43    119.82 o
 -11  13  10      467.25      300.50    111.38 o
 -10  13  10     4568.45     4591.40    167.61 o
  -9  13  10     1548.24     1583.27    125.88 o
  -8  13  10     1943.01     2200.10    148.08 o
  -7  13  10    13387.64    13079.98    282.48 o
  -6  13  10     9255.00     9139.21    225.32 o
  -5  13  10    16920.30    16206.98    272.26 o
  -4  13  10      235.26       25.16     90.49 o
  -3  13  10     5991.11     5779.66    143.96 o
  -2  13  10     4149.42     4429.09    125.60 o
  -1  13  10     1202.82     1254.48     88.06 o
   0  13  10        4.45       47.73     69.77 o
   1  13  10     1173.51     1216.40     84.60 o
   2  13  10     4316.46     4588.21    126.42 o
   3  13  10     5998.34     5911.20    142.95 o
   4  13  10      208.94      185.31     70.89 o
   5  13  10    16408.46    16638.48    209.56 o
   6  13  10     9632.63     9543.90    180.27 o
   7  13  10    13491.21    13492.07    224.57 o
   8  13  10     1959.89     2252.10    116.81 o
   9  13  10     1573.28     1452.24    116.72 o
  10  13  10     4486.03     4433.37    167.06 o
  11  13  10      441.63      286.87    135.31 o
  12  13  10      408.78      350.07    122.54 o
  13  13  10      831.18      557.64    144.24 o
 -13  14  10     2200.75     2368.36    191.06 o
 -12  14  10     1006.57      948.57    145.53 o
 -11  14  10     3253.63     3078.52    194.93 o
 -10  14  10     1194.94      955.60    122.00 o
  -9  14  10      256.26      132.90    121.95 o
  -8  14  10       56.98      134.90    119.54 o
  -7  14  10     1562.40     1505.41    136.90 o
  -6  14  10     1090.94     1165.36    123.18 o
  -5  14  10     5968.29     6008.68    220.36 o
  -4  14  10     5148.23     4783.10    165.90 o
  -3  14  10      904.99      825.25     92.98 o
  -2  14  10       28.02       61.12     78.78 o
  -1  14  10     4485.97     4389.50    132.65 o
   0  14  10     3252.41     3373.43    117.28 o
   1  14  10     4358.94     4231.60    158.83 o
   2  14  10       42.37      120.04     79.78 o
   3  14  10      944.24      807.11     92.21 o
   4  14  10     5208.91     5261.14    143.01 o
   5  14  10     6102.40     6476.60    152.37 o
   6  14  10     1115.86      807.30    101.90 o
   7  14  10     1546.38     1582.67    103.72 o
   8  14  10       48.09      -51.24     90.12 o
   9  14  10      202.30      110.46    111.75 o
  10  14  10     1280.73     1090.35    138.43 o
  11  14  10     3389.86     3496.52    187.36 o
  12  14  10      974.30      942.04    179.95 o
  13  14  10     2191.61     2222.76    178.11 o
  14  14  10       16.07       42.29    152.73 o
 -14  15  10     1021.05      970.00    176.71 o
 -13  15  10      718.48      689.25    158.91 o
 -12  15  10       59.35       55.65    123.71 o
 -11  15  10      127.80      -20.30    134.38 o
 -10  15  10     1108.00     1070.54    138.29 o
  -9  15  10     1184.83      898.06    161.18 o
  -8  15  10     4359.02     4316.03    200.57 o
  -7  15  10     5148.84     4935.73    215.69 o
  -6  15  10     9889.19     9833.22    260.38 o
  -5  15  10    14165.29    13434.81    291.38 o
  -4  15  10     5436.75     5683.21    161.76 o
  -3  15  10     1589.06     1690.07    116.49 o
  -2  15  10     1215.58     1320.14    107.32 o
  -1  15  10     2461.46     2484.69    122.48 o
   0  15  10     1351.10     1628.93    112.41 o
   1  15  10     2480.26     2616.93    126.90 o
   2  15  10     1176.18     1012.38     97.36 o
   3  15  10     1690.36     1847.80    108.89 o
   4  15  10     5526.14     6339.45    159.48 o
   5  15  10    14337.63    14539.11    246.90 o
   6  15  10     9645.98     9970.94    221.81 o
   7  15  10     5103.05     5590.43    182.06 o
   8  15  10     4505.03     4529.77    179.11 o
   9  15  10     1196.80     1009.78    141.20 o
  10  15  10     1100.00      961.97    147.74 o
  11  15  10      132.96       61.47    131.75 o
  12  15  10       59.48      -21.73    135.38 o
  13  15  10      733.75      532.81    151.14 o
  14  15  10     1000.53      848.73    162.94 o
 -13  16  10      626.83      579.40    162.81 o
 -12  16  10     1804.55     1699.14    215.00 o
 -11  16  10      679.81      785.00    162.23 o
 -10  16  10      884.72      807.33    145.86 o
  -9  16  10     3553.71     3456.38    200.78 o
  -8  16  10      113.49      -27.10    150.53 o
  -7  16  10     7110.45     7004.96    252.07 o
  -6  16  10      166.24       65.58    122.63 o
  -5  16  10     3537.19     3624.34    173.63 o
  -4  16  10      533.50      521.06     95.27 o
  -3  16  10    10345.97    10783.54    232.49 o
  -2  16  10      235.60      204.40     97.48 o
  -1  16  10       42.05      -22.90     96.60 o
   0  16  10      149.91      165.93     94.61 o
   1  16  10       45.82       73.21     94.21 o
   2  16  10      214.30       -5.54     94.91 o
   3  16  10    10159.69    10752.59    220.91 o
   4  16  10      512.36      559.06     98.36 o
   5  16  10     3442.57     3542.47    182.37 o
   6  16  10      198.31       51.66    119.73 o
   7  16  10     6908.21     6266.94    257.78 o
   8  16  10       80.98      121.78    128.25 o
   9  16  10     3634.69     3625.60    191.58 o
  10  16  10      812.85      841.85    150.22 o
  11  16  10      676.21      697.28    150.06 o
  12  16  10     1822.16     1845.77    177.96 o
  13  16  10      603.52      602.25    161.27 o
 -12  17  10      239.07      199.63    192.59 o
 -11  17  10     1665.53     1380.30    189.95 o
 -10  17  10       84.40      258.40    139.36 o
  -9  17  10     4364.24     4135.29    219.73 o
  -8  17  10     1242.96     1115.81    160.94 o
  -7  17  10      398.14      498.77    143.49 o
  -6  17  10      152.29      182.44    131.86 o
  -5  17  10      678.60      747.36    140.07 o
  -4  17  10      827.51      816.11    107.65 o
  -3  17  10     8092.76     8106.88    220.36 o
  -2  17  10     2011.27     2099.60    133.87 o
  -1  17  10     4240.34     4386.11    166.54 o
   0  17  10      592.67      439.92    105.01 o
   1  17  10     4245.78     4405.26    160.85 o
   2  17  10     1977.86     1988.23    127.42 o
   3  17  10     8411.59     9253.52    243.00 o
   4  17  10      842.68      610.85    121.26 o
   5  17  10      663.71      670.56    150.55 o
   6  17  10      148.47      396.56    159.43 o
   7  17  10      372.25      420.82    188.61 o
   8  17  10     1235.23     1012.54    193.46 o
   9  17  10     4379.96     4295.42    239.73 o
  10  17  10       71.70      112.12    161.91 o
  11  17  10     1688.59     1996.44    202.11 o
  12  17  10      209.87       92.72    156.78 o
 -10  18  10      912.91      934.82    169.13 o
  -9  18  10     4089.33     4435.74    235.70 o
  -8  18  10      236.58       27.27    147.99 o
  -7  18  10     1526.43     1697.56    182.03 o
  -6  18  10      641.04      575.80    155.37 o
  -5  18  10     1112.21      875.84    165.46 o
  -4  18  10      514.77      331.20    108.35 o
  -3  18  10     2029.22     2131.42    137.21 o
  -2  18  10     3969.92     4022.79    170.28 o
  -1  18  10      938.23     1009.53    121.32 o
   0  18  10    12836.37    13514.38    291.46 o
   1  18  10      913.67      635.76    118.35 o
   2  18  10     3960.92     4089.55    183.17 o
   3  18  10     1933.49     1726.22    147.18 o
   4  18  10      550.19      563.17    135.13 o
   5  18  10     1079.90     1345.78    216.16 o
   6  18  10      640.90      305.68    190.88 o
   7  18  10     1696.52     1718.61    246.77 o
   8  18  10      228.71       19.83    212.44 o
   9  18  10     4042.69     3951.92    323.53 o
  10  18  10      858.30     1131.96    218.52 o
  -8  19  10      411.39      221.19    164.99 o
  -7  19  10      190.77      152.94    153.95 o
  -6  19  10     4187.33     4297.49    234.96 o
  -5  19  10      457.60      535.50    157.69 o
  -4  19  10      854.34      769.29    128.47 o
  -3  19  10     2071.64     2126.24    147.64 o
  -2  19  10     1673.12     1775.97    144.86 o
  -1  19  10      781.05      846.30    133.51 o
   0  19  10      684.15      803.31    132.26 o
   1  19  10      739.48      822.59    149.66 o
   2  19  10     1731.61     1726.63    162.21 o
   3  19  10     2070.74     2257.13    168.25 o
   4  19  10      829.26      693.09    151.64 o
   5  19  10      510.76       90.10    169.91 o
   6  19  10     4353.96     4273.15    372.25 o
   7  19  10      218.22      676.03    267.28 o
   8  19  10      395.73      274.17    335.75 o
  -6  20  10      151.26       73.23    282.98 o
  -5  20  10      416.70      191.44    161.04 o
  -4  20  10     1413.44     1431.47    200.18 o
  -3  20  10      730.32      715.62    133.14 o
  -2  20  10     1105.00     1353.93    147.54 o
  -1  20  10     3201.33     3470.18    199.68 o
   0  20  10    15153.47    16389.78    382.67 o
   1  20  10     3142.31     3142.75    202.08 o
   2  20  10     1089.80      903.41    153.39 o
   3  20  10      708.55      458.19    163.79 o
   4  20  10     1380.66     1584.12    183.05 o
   5  20  10      417.63      655.70    217.74 o
   6  20  10      151.58      254.31    344.76 o
   0   1  11    30554.46    30177.25    236.45 o
   1   1  11     4213.63     4710.77     72.15 o
  -1   2  11    10803.87    10231.04    110.91 o
   0   2  11     5254.80     5342.44     75.52 o
   1   2  11    10869.19    10494.92    110.17 o
   2   2  11    19612.46    18903.79    169.73 o
  -2   3  11     5268.64     5333.58     96.81 o
  -1   3  11    14775.21    14553.79    160.25 o
   0   3  11     2801.26     2947.05     56.68 o
   1   3  11    14598.46    14726.40    138.51 o
   2   3  11     5750.69     6278.21     89.49 o
   3   3  11    23673.15    23274.22    216.93 o
  -3   4  11     3563.64     3215.59     79.06 o
  -2   4  11     7265.40     7397.52    115.24 o
  -1   4  11     4617.94     5067.01     93.40 o
   0   4  11      790.53      868.68     45.49 o
   1   4  11     4948.00     5707.62     82.57 o
   2   4  11     7748.37     7909.77     98.68 o
   3   4  11     3526.58     3125.51     75.91 o
   4   4  11    18038.84    17505.37    197.35 o
  -4   5  11    17143.02    16260.01    193.99 o
  -3   5  11    15734.02    15864.36    169.22 o
  -2   5  11       92.42      169.77     44.31 o
  -1   5  11     4169.91     3769.94     80.41 o
   0   5  11        0.79       26.08     42.99 o
   1   5  11     3897.29     3652.65     74.69 o
   2   5  11      152.99      229.48     40.79 o
   3   5  11    15929.55    15908.40    169.97 o
   4   5  11    17279.22    16382.13    186.72 o
   5   5  11     2168.03     1888.91     70.41 o
  -5   6  11    24470.15    23563.20    239.63 o
  -4   6  11     8020.04     8397.17    123.14 o
  -3   6  11       16.48       36.27     47.86 o
  -2   6  11     3575.49     3383.56     81.13 o
  -1   6  11      540.62      558.68     49.18 o
   0   6  11     1659.07     1408.21     61.93 o
   1   6  11      443.91      569.47     49.66 o
   2   6  11     3742.88     3631.70     72.95 o
   3   6  11       15.90      -21.55     41.90 o
   4   6  11     7801.86     8153.15    128.82 o
   5   6  11    24726.78    23649.68    248.42 o
   6   6  11       32.52       75.61     55.68 o
  -6   7  11    14297.58    13576.58    171.40 o
  -5   7  11    10470.65    10636.10    142.14 o
  -4   7  11    20796.06    20877.08    216.57 o
  -3   7  11     2134.95     1993.71     70.82 o
  -2   7  11     2842.59     3197.40     80.51 o
  -1   7  11     1092.43     1183.09     56.81 o
   0   7  11     2851.49     2844.72     77.54 o
   1   7  11     1026.92     1171.58     62.42 o
   2   7  11     2718.99     2932.78     73.90 o
   3   7  11     2455.44     2346.34     70.68 o
   4   7  11    20762.48    21265.33    226.83 o
   5   7  11    10515.23    10407.67    145.60 o
   6   7  11    14138.22    13473.45    170.80 o
   7   7  11     7579.27     7405.94    133.91 o
  -7   8  11     3028.79     3009.89     95.81 o
  -6   8  11      292.19      215.45     56.35 o
  -5   8  11      534.38      519.10     60.19 o
  -4   8  11    13933.15    13187.68    162.81 o
  -3   8  11     3938.64     4162.23     89.34 o
  -2   8  11    17961.74    18397.43    195.04 o
  -1   8  11     4292.24     4331.24     88.35 o
   0   8  11    10707.23    10507.69    138.61 o
   1   8  11     4176.63     4176.01     98.23 o
   2   8  11    17696.05    18120.10    186.14 o
   3   8  11     3998.47     4123.89     82.24 o
   4   8  11    13658.20    13086.85    152.98 o
   5   8  11      516.24      479.03     59.63 o
   6   8  11      292.84      387.03     61.72 o
   7   8  11     2685.99     2645.87     93.01 o
   8   8  11    17616.18    16983.49    229.34 o
  -8   9  11     9070.87     9103.98    182.55 o
  -7   9  11     6237.38     5976.48    145.59 o
  -6   9  11      330.92      225.48     70.50 o
  -5   9  11     1339.27     1375.75     79.67 o
  -4   9  11     5071.09     5350.20    108.03 o
  -3   9  11     8857.96     8667.30    140.79 o
  -2   9  11     8191.34     8303.51    128.24 o
  -1   9  11    16995.62    16819.45    177.17 o
   0   9  11    10761.26    10368.34    132.92 o
   1   9  11    17294.07    16976.52    193.18 o
   2   9  11     8614.30     8812.57    126.55 o
   3   9  11     8710.82     8621.78    126.60 o
   4   9  11     5112.64     5252.10    103.83 o
   5   9  11     1352.18     1570.14     74.42 o
   6   9  11      307.01      163.96     65.09 o
   7   9  11     6585.21     6333.56    139.90 o
   8   9  11     8967.12     9215.65    176.22 o
   9   9  11     2775.41     2859.11    111.34 o
  -9  10  11     2312.50     2078.88    104.20 o
  -8  10  11     8067.51     7542.06    170.64 o
  -7  10  11    12105.76    11952.53    215.72 o
  -6  10  11     2081.43     2066.42     99.21 o
  -5  10  11      934.44      864.01     79.76 o
  -4  10  11      875.51      973.09     74.19 o
  -3  10  11      363.97      261.33     61.86 o
  -2  10  11     5415.72     5656.23    112.14 o
  -1  10  11     6068.97     6138.12    121.37 o
   0  10  11     4579.26     4436.66    103.61 o
   1  10  11     6121.06     6151.97    121.12 o
   2  10  11     5502.18     5537.86    113.24 o
   3  10  11      252.58       89.89     51.93 o
   4  10  11      944.38      968.20     62.80 o
   5  10  11      888.22      800.45     64.25 o
   6  10  11     2360.76     2585.84     96.54 o
   7  10  11    11893.97    11733.27    187.63 o
   8  10  11     8175.22     7695.96    166.26 o
   9  10  11     2111.08     2223.51    110.20 o
  10  10  11     4935.60     5161.74    147.99 o
 -10  11  11     6161.38     6437.14    175.33 o
  -9  11  11     2203.74     2204.33    120.82 o
  -8  11  11      471.55      471.94    101.84 o
  -7  11  11    13507.50    13574.63    233.84 o
  -6  11  11      198.14      198.45     85.27 o
  -5  11  11     2104.21     2144.72    107.62 o
  -4  11  11      716.92      727.99     89.97 o
  -3  11  11       58.35      -52.85     67.84 o
  -2  11  11     8352.89     8445.50    146.74 o
  -1  11  11     1051.31     1074.26     74.06 o
   0  11  11    12019.47    12101.78    183.46 o
   1  11  11     1053.09     1054.34     78.63 o
   2  11  11     8114.69     8296.84    146.49 o
   3  11  11       50.88      -42.56     53.45 o
   4  11  11      872.41      792.64     58.45 o
   5  11  11     2191.48     2258.80     81.23 o
   6  11  11      229.44      309.15     71.69 o
   7  11  11    13938.49    13917.03    244.11 o
   8  11  11      444.00      486.01     83.42 o
   9  11  11     2189.17     2243.61    115.68 o
  10  11  11     6091.59     5951.76    180.72 o
  11  11  11     6956.79     6762.04    195.19 o
 -11  12  11     5146.73     5367.69    184.08 o
 -10  12  11      529.50      483.40     99.53 o
  -9  12  11     2186.68     1988.72    121.75 o
  -8  12  11      613.23      681.52    114.26 o
  -7  12  11       96.23       83.35    101.07 o
  -6  12  11    14375.41    13151.92    253.12 o
  -5  12  11     3581.10     3642.90    137.00 o
  -4  12  11      820.66      872.27     99.88 o
  -3  12  11     2080.19     2187.31    112.94 o
  -2  12  11     1120.34     1018.20     83.09 o
  -1  12  11    31022.69    30194.94    315.00 o
   0  12  11        5.25       99.44     68.52 o
   1  12  11    30850.63    30619.72    342.16 o
   2  12  11     1081.22      997.35     80.91 o
   3  12  11     1922.08     1884.26     89.73 o
   4  12  11      747.43      587.24     68.10 o
   5  12  11     3534.70     3766.50    102.44 o
   6  12  11    13288.06    12274.34    201.58 o
   7  12  11      101.92       40.73     84.20 o
   8  12  11      629.97      571.20     95.39 o
   9  12  11     2163.54     2247.32    131.24 o
  10  12  11      502.11      522.37    111.92 o
  11  12  11     5001.79     5052.59    185.06 o
  12  12  11        0.13       13.29    127.35 o
 -12  13  11     4104.90     4103.77    181.68 o
 -11  13  11      379.29      691.70    122.72 o
 -10  13  11     2193.33     2126.39    131.32 o
  -9  13  11     3029.76     3054.11    171.86 o
  -8  13  11     2298.77     2256.27    150.88 o
  -7  13  11     2772.19     2893.75    154.48 o
  -6  13  11     1639.11     1671.17    130.73 o
  -5  13  11     4739.66     4814.85    164.12 o
  -4  13  11     3066.43     2891.37    135.49 o
  -3  13  11     3981.97     3889.12    120.94 o
  -2  13  11     6387.94     6504.62    150.85 o
  -1  13  11     5157.58     5472.40    138.08 o
   0  13  11      776.01      552.51     78.80 o
   1  13  11     5143.04     5241.78    129.34 o
   2  13  11     6268.01     6690.78    149.22 o
   3  13  11     4184.10     4364.26    131.01 o
   4  13  11     3243.30     3098.45    111.63 o
   5  13  11     4748.54     4744.24    129.32 o
   6  13  11     1669.33     1873.74     99.99 o
   7  13  11     2886.70     2863.98    120.51 o
   8  13  11     2364.76     2598.33    125.01 o
   9  13  11     2812.16     2994.57    144.48 o
  10  13  11     2486.77     2524.76    163.16 o
  11  13  11      378.50      372.51    112.38 o
  12  13  11     4041.30     3943.22    185.66 o
  13  13  11      137.61      160.27    119.71 o
 -13  14  11     3160.58     3455.32    212.63 o
 -12  14  11     1848.61     1652.51    155.58 o
 -11  14  11      107.59      166.21    113.48 o
 -10  14  11      836.93      629.84    126.10 o
  -9  14  11     2370.36     2353.52    165.27 o
  -8  14  11     4960.83     4836.94    199.04 o
  -7  14  11      592.04      439.17    116.99 o
  -6  14  11       99.20      100.37    102.86 o
  -5  14  11     2282.27     2450.34    137.04 o
  -4  14  11     6305.20     6397.53    194.41 o
  -3  14  11     3472.76     3417.89    126.95 o
  -2  14  11     3712.10     3888.59    135.04 o
  -1  14  11      525.33      541.73     83.83 o
   0  14  11      342.95      197.11     80.12 o
   1  14  11      622.11      620.70     89.42 o
   2  14  11     3695.49     3897.53    128.10 o
   3  14  11     3683.92     3958.82    130.97 o
   4  14  11     6411.23     6465.37    156.99 o
   5  14  11     2239.23     2334.76    120.06 o
   6  14  11      120.84      308.13     90.11 o
   7  14  11      468.75      406.79     90.91 o
   8  14  11     5069.55     5227.52    160.24 o
   9  14  11     2466.85     2400.58    132.24 o
  10  14  11      775.34      494.16    117.06 o
  11  14  11      103.78     -122.48    122.48 o
  12  14  11     1825.83     1341.75    155.59 o
  13  14  11     3246.31     3384.09    195.41 o
  14  14  11     1546.63     1501.40    184.47 o
 -14  15  11     4825.03     4614.60    249.86 o
 -13  15  11     3555.27     3639.78    260.06 o
 -12  15  11      880.55      661.54    205.02 o
 -11  15  11      375.40      152.89    139.87 o
 -10  15  11     1617.32     1582.10    146.70 o
  -9  15  11      308.58       52.41    125.36 o
  -8  15  11      536.97      296.94    130.12 o
  -7  15  11     2973.94     2948.44    175.97 o
  -6  15  11     3539.38     3362.32    173.38 o
  -5  15  11     2602.81     2664.54    153.93 o
  -4  15  11      857.83      790.79    119.65 o
  -3  15  11     5504.39     5479.49    160.34 o
  -2  15  11     4321.62     4519.55    175.31 o
  -1  15  11     4152.90     4040.67    142.73 o
   0  15  11        2.14       34.92     88.42 o
   1  15  11     4158.27     3971.98    140.90 o
   2  15  11     4434.19     4425.15    146.01 o
   3  15  11     5584.41     5924.83    158.07 o
   4  15  11      833.32      813.86     94.35 o
   5  15  11     2622.89     2687.47    134.11 o
   6  15  11     3727.77     3721.19    151.98 o
   7  15  11     3174.77     3252.61    139.37 o
   8  15  11      422.48      300.25    118.75 o
   9  15  11      215.84      261.45    126.11 o
  10  15  11     1662.31     1572.89    154.12 o
  11  15  11      312.70      112.04    131.86 o
  12  15  11      863.19      653.52    149.71 o
  13  15  11     3404.51     3139.93    200.31 o
  14  15  11     4718.17     4772.87    244.36 o
 -13  16  11     2728.79     3149.68    275.88 o
 -12  16  11     5665.57     5962.88    270.83 o
 -11  16  11      863.86      537.96    159.95 o
 -10  16  11      175.67      199.83    132.50 o
  -9  16  11     1830.00     1282.32    170.90 o
  -8  16  11      708.86      748.68    147.13 o
  -7  16  11      731.82      789.91    147.08 o
  -6  16  11     2753.05     2629.19    166.48 o
  -5  16  11     7923.75     7322.47    228.37 o
  -4  16  11     4645.67     4335.97    180.19 o
  -3  16  11     2802.23     2557.64    126.77 o
  -2  16  11     1466.66     1319.36    121.12 o
  -1  16  11     3639.76     3346.28    147.99 o
   0  16  11     2540.57     2702.02    134.99 o
   1  16  11     3622.28     3422.36    144.40 o
   2  16  11     1520.55     1448.29    117.01 o
   3  16  11     2703.96     2672.92    133.80 o
   4  16  11     4672.21     4476.65    149.16 o
   5  16  11     7962.44     7923.89    232.80 o
   6  16  11     2772.87     2959.76    175.16 o
   7  16  11      573.40      398.18    157.54 o
   8  16  11      562.04      463.29    141.49 o
   9  16  11     1701.50     1415.22    165.79 o
  10  16  11      239.04       57.06    134.82 o
  11  16  11      882.21      743.65    151.43 o
  12  16  11     5637.12     6224.87    250.79 o
  13  16  11     2788.68     2727.34    198.15 o
 -11  17  11     5037.38     5261.92    267.62 o
 -10  17  11     1125.14      992.18    154.89 o
  -9  17  11     1290.47      940.18    162.63 o
  -8  17  11     1249.67     1004.35    160.70 o
  -7  17  11     1357.15     1257.23    162.32 o
  -6  17  11    10614.79    10703.84    303.19 o
  -5  17  11      230.27      139.24    129.10 o
  -4  17  11     1860.88     1789.56    154.46 o
  -3  17  11      162.34      224.21     95.71 o
  -2  17  11     1546.49     1536.98    123.86 o
  -1  17  11     7435.46     7531.74    206.14 o
   0  17  11       85.25       59.12    103.73 o
   1  17  11     7243.62     7158.76    231.34 o
   2  17  11     1550.62     1488.67    122.62 o
   3  17  11      169.30      133.89    102.71 o
   4  17  11     1850.55     1588.52    146.00 o
   5  17  11      198.87       81.29    138.75 o
   6  17  11    10443.89    10389.30    319.45 o
   7  17  11     1294.92     1103.71    189.49 o
   8  17  11     1193.67     1148.67    201.09 o
   9  17  11     1338.60      941.00    167.66 o
  10  17  11     1173.11      797.88    202.00 o
  11  17  11     4822.52     5142.89    264.25 o
 -10  18  11     2110.50     2058.38    195.86 o
  -9  18  11     1455.08     1349.16    180.52 o
  -8  18  11      328.83      388.80    168.75 o
  -7  18  11     1842.18     1516.93    184.14 o
  -6  18  11      348.46      417.95    147.27 o
  -5  18  11     3522.40     3266.84    197.94 o
  -4  18  11      169.96       37.20    128.93 o
  -3  18  11     3183.36     3164.68    157.20 o
  -2  18  11      759.95      746.44    117.55 o
  -1  18  11     1093.57      953.29    121.61 o
   0  18  11     8249.36     7922.90    217.88 o
   1  18  11     1034.36     1052.42    123.51 o
   2  18  11      746.07      721.65    121.00 o
   3  18  11     3394.82     3603.15    182.42 o
   4  18  11      127.35       50.56    132.75 o
   5  18  11     3507.60     3850.40    218.43 o
   6  18  11      347.05      551.85    204.41 o
   7  18  11     1920.57     1776.10    244.34 o
   8  18  11      317.48      362.67    228.54 o
   9  18  11     1513.05     1302.20    251.06 o
  10  18  11     2181.09     1935.11    248.43 o
  -8  19  11     3474.95     3770.96    234.00 o
  -7  19  11     1257.34     1163.55    179.34 o
  -6  19  11     2069.50     2149.70    198.19 o
  -5  19  11      206.81       42.31    145.25 o
  -4  19  11      253.74      212.56    144.67 o
  -3  19  11     2409.56     2382.29    144.18 o
  -2  19  11     3379.52     3177.29    161.69 o
  -1  19  11     2046.35     1986.11    152.53 o
   0  19  11        3.93       25.38    118.20 o
   1  19  11     1990.59     1632.78    158.02 o
   2  19  11     3243.29     3734.27    182.55 o
   3  19  11     2438.69     2777.48    181.02 o
   4  19  11      319.60      319.48    141.77 o
   5  19  11      177.79       84.95    156.77 o
   6  19  11     1944.97     1975.92    261.70 o
   7  19  11     1245.05     1417.98    296.22 o
   8  19  11     3731.45     3768.10    419.36 o
  -5  20  11      725.25      714.59    173.74 o
  -4  20  11      356.11      509.09    164.92 o
  -3  20  11     2494.55     2365.25    172.57 o
  -2  20  11     1793.99     1801.71    153.85 o
  -1  20  11      375.58       98.27    126.02 o
   0  20  11      187.67      200.16    138.62 o
   1  20  11      433.92      503.50    150.37 o
   2  20  11     1831.15     1987.65    178.44 o
   3  20  11     2528.70     2567.68    204.94 o
   4  20  11      310.78      334.84    154.45 o
   5  20  11      830.41      813.50    219.44 o
   0   0  12    59975.32    61824.83    969.23 o
   0   1  12    62790.92    62118.13    452.65 o
   1   1  12     1187.20     1303.84     47.92 o
  -1   2  12    10663.27    11552.18    119.53 o
   0   2  12      104.84       56.38     36.80 o
   1   2  12    10180.85    11139.65    123.13 o
   2   2  12     7668.35     7851.20     97.93 o
  -2   3  12     2433.20     2565.02     72.54 o
  -1   3  12    81293.89    82124.72    666.13 o
   0   3  12    74486.46    72983.40    527.85 o
   1   3  12    81165.65    82331.27    600.18 o
   2   3  12     2112.81     2288.17     55.32 o
   3   3  12     6965.25     7306.96    105.79 o
  -3   4  12     5024.21     4946.50     96.85 o
  -2   4  12    38444.88    39108.19    367.36 o
  -1   4  12     4666.91     4818.79     93.58 o
   0   4  12    22048.16    22958.94    198.97 o
   1   4  12     4695.74     5062.08     79.47 o
   2   4  12    39028.18    39181.28    323.70 o
   3   4  12     4708.96     4678.69     95.04 o
   4   4  12     8882.41     8895.88    135.08 o
  -4   5  12    46320.60    44952.97    432.75 o
  -3   5  12    10917.50    11361.94    141.56 o
  -2   5  12    14117.31    14558.32    161.43 o
  -1   5  12     5030.03     5268.02     95.36 o
   0   5  12      448.83      433.51     49.44 o
   1   5  12     4614.81     4814.50     84.88 o
   2   5  12    13774.12    14290.81    149.69 o
   3   5  12    10969.48    11249.53    133.58 o
   4   5  12    45991.90    44809.71    408.41 o
   5   5  12      256.62      234.26     52.90 o
  -5   6  12     1063.88      908.40     63.44 o
  -4   6  12    18643.57    18481.04    200.61 o
  -3   6  12     3414.92     3420.52     84.23 o
  -2   6  12    47414.47    45247.85    388.68 o
  -1   6  12      221.98      345.72     49.65 o
   0   6  12      239.71      316.11     48.96 o
   1   6  12      242.49      266.20     48.06 o
   2   6  12    47180.82    45291.88    378.15 o
   3   6  12     3415.78     3360.59     74.69 o
   4   6  12    18788.88    18254.11    209.07 o
   5   6  12     1051.48      898.06     63.28 o
   6   6  12      192.41      165.72     55.62 o
  -6   7  12     2607.13     2603.27     85.76 o
  -5   7  12     2924.92     3214.34     88.48 o
  -4   7  12    11949.75    12341.85    156.43 o
  -3   7  12     7188.68     6986.37    122.43 o
  -2   7  12     6206.33     6803.87    116.93 o
  -1   7  12    18241.74    18096.07    205.47 o
   0   7  12       70.73      121.73     50.87 o
   1   7  12    18469.67    18212.74    202.22 o
   2   7  12     6669.02     7270.08    112.93 o
   3   7  12     7141.64     7170.00    121.51 o
   4   7  12    11693.23    12274.78    162.73 o
   5   7  12     2860.54     3016.11     88.37 o
   6   7  12     2708.15     2872.19     88.37 o
   7   7  12      396.79      589.05     64.52 o
  -7   8  12     6339.62     6590.13    151.00 o
  -6   8  12     1652.40     1693.62     86.48 o
  -5   8  12    16998.59    15918.32    203.23 o
  -4   8  12     3659.45     3679.01     88.67 o
  -3   8  12     1290.59     1372.16     67.16 o
  -2   8  12    13741.25    13626.81    172.10 o
  -1   8  12      438.08      415.36     54.10 o
   0   8  12       39.70       11.79     51.74 o
   1   8  12      377.70      312.63     55.29 o
   2   8  12    13369.25    13756.86    153.11 o
   3   8  12     1378.81     1345.31     56.64 o
   4   8  12     3529.34     3313.47     82.38 o
   5   8  12    17636.18    16836.18    193.79 o
   6   8  12     1530.47     1477.44     78.77 o
   7   8  12     6050.65     6225.47    133.57 o
   8   8  12     5837.35     6194.44    143.36 o
  -8   9  12      324.60      211.46     78.06 o
  -7   9  12     5509.03     5337.06    136.71 o
  -6   9  12     2265.47     2497.37    101.29 o
  -5   9  12      788.74      700.49     76.75 o
  -4   9  12      359.86      419.11     58.88 o
  -3   9  12     5017.51     4930.10    109.22 o
  -2   9  12    10839.74    11122.74    148.04 o
  -1   9  12    25208.05    24453.94    238.45 o
   0   9  12    16770.31    15608.51    176.71 o
   1   9  12    24698.99    24133.41    248.82 o
   2   9  12    10251.12    10564.23    148.89 o
   3   9  12     5187.26     5080.70    101.11 o
   4   9  12      366.73      243.52     53.63 o
   5   9  12      682.40      509.84     64.63 o
   6   9  12     2219.43     2338.46     92.35 o
   7   9  12     5708.17     5541.77    132.49 o
   8   9  12      391.32      452.97     79.14 o
   9   9  12        3.44      -73.61     73.61 o
  -9  10  12    14292.68    14058.63    228.36 o
  -8  10  12     2466.85     2418.76    110.79 o
  -7  10  12      547.28      589.41     90.59 o
  -6  10  12     3331.19     3393.32    117.54 o
  -5  10  12     2091.27     1966.75     95.05 o
  -4  10  12      387.01      309.02     72.33 o
  -3  10  12     4224.42     4351.23    115.01 o
  -2  10  12     5368.38     5498.43    119.60 o
  -1  10  12    11083.72    11022.17    183.21 o
   0  10  12      777.81      699.78     66.36 o
   1  10  12    11544.29    11876.20    161.15 o
   2  10  12     5530.38     5671.20    115.37 o
   3  10  12     3924.31     3773.42     91.44 o
   4  10  12      258.39      209.08     54.61 o
   5  10  12     2224.26     2039.80     81.70 o
   6  10  12     3524.90     3692.66    110.05 o
   7  10  12      547.79      811.92     80.26 o
   8  10  12     2710.75     2544.71    110.37 o
   9  10  12    14014.67    13511.39    225.84 o
  10  10  12      526.25      379.30     87.13 o
 -10  11  12     2972.37     2990.02    131.62 o
  -9  11  12    12591.21    12602.00    281.32 o
  -8  11  12     3822.35     3881.54    147.27 o
  -7  11  12    14749.86    14803.90    242.30 o
  -6  11  12     2039.76     2077.54    121.68 o
  -5  11  12     6125.96     5899.02    155.30 o
  -4  11  12     3746.05     3901.84    128.36 o
  -3  11  12     2843.99     2770.67    110.83 o
  -2  11  12     7479.36     7432.92    140.13 o
  -1  11  12     2218.70     2234.27     88.20 o
   0  11  12      257.96      126.30     70.20 o
   1  11  12     2333.37     2270.85     98.76 o
   2  11  12     7481.17     7574.15    143.10 o
   3  11  12     2576.98     2634.81     83.62 o
   4  11  12     3768.31     4012.59    103.81 o
   5  11  12     5921.82     6108.00    127.06 o
   6  11  12     2168.26     2041.18     94.92 o
   7  11  12    14830.91    14897.05    218.11 o
   8  11  12     3724.37     4173.70    130.08 o
   9  11  12    12259.46    12354.84    222.19 o
  10  11  12     2932.25     3138.97    139.74 o
  11  11  12      567.95      735.21    111.88 o
 -11  12  12      337.56      221.80    106.46 o
 -10  12  12      393.39      348.00     99.74 o
  -9  12  12    14074.88    13189.42    297.75 o
  -8  12  12     2325.40     2323.87    148.14 o
  -7  12  12     1077.28     1086.75    121.43 o
  -6  12  12    13587.40    13103.24    271.18 o
  -5  12  12      299.31      345.09     90.20 o
  -4  12  12     3692.71     3983.16    140.26 o
  -3  12  12    18760.21    18734.94    271.80 o
  -2  12  12     1159.75     1098.12     79.76 o
  -1  12  12     4429.27     4673.06    126.48 o
   0  12  12      843.44      822.71     82.60 o
   1  12  12     4434.94     4557.51    130.80 o
   2  12  12     1195.80     1112.38     84.59 o
   3  12  12    18903.28    18438.64    231.09 o
   4  12  12     3821.80     3998.37    106.14 o
   5  12  12      285.63      366.83     63.79 o
   6  12  12    13901.62    14095.48    211.29 o
   7  12  12     1086.25     1026.38     94.69 o
   8  12  12     2188.51     2289.91    116.97 o
   9  12  12    14407.52    14268.45    316.40 o
  10  12  12      398.47      275.49    106.68 o
  11  12  12      345.14      326.44    112.51 o
  12  12  12      846.41      778.40    125.21 o
 -12  13  12     3242.34     3258.16    175.98 o
 -11  13  12      700.10      758.14    122.03 o
 -10  13  12     6476.72     6260.68    240.07 o
  -9  13  12      747.79      889.88    130.49 o
  -8  13  12     1181.56     1386.14    138.30 o
  -7  13  12     7260.64     7158.20    218.91 o
  -6  13  12      351.79      150.58    103.32 o
  -5  13  12     1830.23     1826.87    123.77 o
  -4  13  12     4411.86     4424.28    150.21 o
  -3  13  12     6280.05     6496.40    174.51 o
  -2  13  12     4312.41     4469.09    128.29 o
  -1  13  12      796.53      743.97     93.11 o
   0  13  12     1379.90     1478.65     93.48 o
   1  13  12      771.60      805.74     86.48 o
   2  13  12     4272.60     4529.16    128.93 o
   3  13  12     6410.17     6855.67    157.49 o
   4  13  12     4503.66     4391.25    119.26 o
   5  13  12     1696.87     1756.12     97.39 o
   6  13  12      396.29      375.13     82.46 o
   7  13  12     7242.03     7540.33    176.01 o
   8  13  12     1145.04     1184.73    112.34 o
   9  13  12      628.03      563.15    108.58 o
  10  13  12     6719.67     6429.71    199.44 o
  11  13  12      793.81      646.37    118.44 o
  12  13  12     3379.15     3622.75    175.72 o
  13  13  12      428.13      176.95    122.79 o
 -13  14  12       10.23     -126.01    126.01 o
 -12  14  12      179.85      251.05    121.27 o
 -11  14  12     1308.22      989.99    153.98 o
 -10  14  12      183.75       69.47    118.05 o
  -9  14  12     1528.51     1339.85    150.01 o
  -8  14  12      320.53      231.42    120.34 o
  -7  14  12     3060.29     3190.62    166.04 o
  -6  14  12    24265.20    24173.31    377.82 o
  -5  14  12     1959.43     2011.06    135.96 o
  -4  14  12    11874.96    11882.21    258.94 o
  -3  14  12      481.47      428.84    107.55 o
  -2  14  12     2010.12     1743.22    102.84 o
  -1  14  12      747.16      753.74     88.52 o
   0  14  12       63.38      -77.03     77.03 o
   1  14  12      774.81      770.50     88.36 o
   2  14  12     2149.07     2224.82    112.98 o
   3  14  12      526.53      592.14     88.30 o
   4  14  12    11956.30    12362.89    216.73 o
   5  14  12     1780.92     2028.75    126.31 o
   6  14  12    24386.57    24228.25    328.86 o
   7  14  12     3184.16     3416.62    190.11 o
   8  14  12      369.97      260.56     97.41 o
   9  14  12     1416.78     1492.15    124.30 o
  10  14  12      248.44      249.22    107.35 o
  11  14  12     1301.55     1196.98    133.54 o
  12  14  12      169.29       19.53    118.75 o
  13  14  12        3.45      105.44    137.70 o
  14  14  12       21.91       45.00    161.76 o
 -14  15  12      645.47      613.58    160.73 o
 -13  15  12     2399.27     2492.15    203.83 o
 -12  15  12     2102.65     2185.76    197.02 o
 -11  15  12     4296.71     4418.74    220.43 o
 -10  15  12      259.87      248.12    124.72 o
  -9  15  12        3.91      100.79    128.36 o
  -8  15  12     1360.51     1138.33    147.07 o
  -7  15  12     1674.13     1426.40    153.65 o
  -6  15  12      151.42       92.96    118.03 o
  -5  15  12       12.96      178.44    112.62 o
  -4  15  12     5782.91     5270.44    187.18 o
  -3  15  12     1267.76     1264.29    108.26 o
  -2  15  12     2419.21     2565.04    142.26 o
  -1  15  12      455.17      683.12    100.37 o
   0  15  12      948.75     1007.86    104.34 o
   1  15  12      534.01      650.99     97.30 o
   2  15  12     2462.38     2647.31    125.28 o
   3  15  12     1231.34     1287.34    115.47 o
   4  15  12     5806.71     5491.44    154.92 o
   5  15  12       20.27      109.02    103.19 o
   6  15  12      157.30      114.83    108.39 o
   7  15  12     1684.85     1529.57    134.04 o
   8  15  12     1354.85     1488.35    124.41 o
   9  15  12       13.68     -103.26    103.26 o
  10  15  12      266.07      117.72    128.46 o
  11  15  12     4286.13     4361.66    216.72 o
  12  15  12     1939.82     2055.83    173.90 o
  13  15  12     2479.30     2831.60    193.50 o
  14  15  12      584.91      666.11    166.88 o
 -13  16  12      103.12      125.00    183.19 o
 -12  16  12     1199.54     1266.02    182.98 o
 -11  16  12      191.24      282.40    149.15 o
 -10  16  12     5549.30     5000.59    232.04 o
  -9  16  12      758.39      685.72    149.35 o
  -8  16  12      777.82      985.51    156.32 o
  -7  16  12     5500.49     5494.93    232.31 o
  -6  16  12     1439.13     1188.50    141.17 o
  -5  16  12     4591.50     4853.66    196.26 o
  -4  16  12      341.82      365.19    117.36 o
  -3  16  12     7346.73     7447.79    226.20 o
  -2  16  12     1494.38     1574.97    126.66 o
  -1  16  12      466.92      537.56    103.60 o
   0  16  12       14.59      -54.96     94.51 o
   1  16  12      529.14      555.15    105.34 o
   2  16  12     1356.83     1223.62    116.18 o
   3  16  12     7388.06     7200.22    184.39 o
   4  16  12      325.85       76.91     93.18 o
   5  16  12     4488.61     4927.84    181.66 o
   6  16  12     1360.93     1157.92    130.91 o
   7  16  12     5618.96     5585.84    232.91 o
   8  16  12      667.23      823.88    170.86 o
   9  16  12      816.13      763.61    158.03 o
  10  16  12     5468.29     5336.51    231.60 o
  11  16  12      212.55      204.35    141.61 o
  12  16  12     1195.52      959.54    163.35 o
  13  16  12      104.59      100.29    150.90 o
 -11  17  12     1356.73     1342.02    192.48 o
 -10  17  12      386.61      180.29    149.90 o
  -9  17  12      628.50      722.88    160.55 o
  -8  17  12     7398.70     7367.10    272.78 o
  -7  17  12      686.37      764.89    155.18 o
  -6  17  12      492.39      472.64    144.06 o
  -5  17  12     1712.25     1566.80    161.79 o
  -4  17  12     7217.33     7096.33    237.69 o
  -3  17  12      197.80       48.05    102.38 o
  -2  17  12     7768.21     7702.50    206.06 o
  -1  17  12     1554.90     1491.27    124.57 o
   0  17  12     2908.29     2750.20    145.00 o
   1  17  12     1571.45     1453.01    122.24 o
   2  17  12     7701.89     7774.57    204.14 o
   3  17  12      195.06      116.78    120.85 o
   4  17  12     6992.03     7133.85    223.89 o
   5  17  12     1731.18     1707.19    173.48 o
   6  17  12      523.47      217.92    148.22 o
   7  17  12      645.74      705.30    180.51 o
   8  17  12     7409.13     7576.38    317.98 o
   9  17  12      577.60      408.60    182.68 o
  10  17  12      356.68      503.36    169.69 o
  11  17  12     1349.01     1105.72    191.09 o
 -10  18  12     4878.71     5001.66    250.19 o
  -9  18  12      295.83      168.90    153.59 o
  -8  18  12     1257.52     1177.39    175.67 o
  -7  18  12      556.87      505.57    161.55 o
  -6  18  12        1.34     -138.67    142.32 o
  -5  18  12     1063.80      986.70    152.05 o
  -4  18  12      829.14      884.11    143.78 o
  -3  18  12       70.19      -45.63    128.98 o
  -2  18  12     4608.98     4636.88    180.35 o
  -1  18  12     3179.63     2938.69    150.80 o
   0  18  12      193.70      429.85    113.85 o
   1  18  12     3156.76     3073.40    155.95 o
   2  18  12     4465.08     4270.68    175.27 o
   3  18  12       77.71       81.41    108.65 o
   4  18  12      832.62      731.20    141.24 o
   5  18  12     1192.82     1335.68    174.70 o
   6  18  12        2.64       85.40    178.71 o
   7  18  12      621.04      702.40    221.08 o
   8  18  12     1216.24      726.65    309.71 o
   9  18  12      291.26      429.15    198.97 o
  10  18  12     4779.63     4321.08    302.71 o
  -8  19  12      984.91      652.28    176.79 o
  -7  19  12      116.47       32.43    155.83 o
  -6  19  12       12.56       48.67    154.58 o
  -5  19  12       63.17      -32.63    147.48 o
  -4  19  12      717.63      345.73    148.09 o
  -3  19  12      795.97      856.88    158.00 o
  -2  19  12      208.54       99.04    111.25 o
  -1  19  12    13149.24    13545.00    278.62 o
   0  19  12      522.14      685.37    130.34 o
   1  19  12    12907.70    12675.85    300.17 o
   2  19  12      166.64      102.27    125.56 o
   3  19  12      768.42      893.81    152.73 o
   4  19  12      652.92     1016.04    174.25 o
   5  19  12       76.55       33.60    150.43 o
   6  19  12       10.60       55.92    206.77 o
   7  19  12      118.84      692.07    230.58 o
   8  19  12      864.88     1306.19    271.02 o
  -5  20  12     2041.77     1782.72    197.23 o
  -4  20  12      330.73      284.79    153.11 o
  -3  20  12      105.02      149.75    160.64 o
  -2  20  12      534.84      372.37    124.71 o
  -1  20  12     1369.41      932.06    139.91 o
   0  20  12      264.92      128.40    126.32 o
   1  20  12     1350.53     1062.80    158.29 o
   2  20  12      534.64      302.15    155.40 o
   3  20  12      106.72      243.56    151.46 o
   4  20  12      323.75      172.96    174.50 o
   5  20  12     1751.06     1814.57    247.19 o
   0   1  13    58393.79    57900.68    438.75 o
   1   1  13      751.65      724.15     44.12 o
  -1   2  13    33809.13    33684.41    280.16 o
   0   2  13     8128.80     7774.14     95.79 o
   1   2  13    33513.52    33408.96    271.34 o
   2   2  13    44030.54    42633.94    339.48 o
  -2   3  13    11392.71    11330.43    137.57 o
  -1   3  13     4966.59     5276.79     85.40 o
   0   3  13     2395.97     2667.60     64.56 o
   1   3  13     4876.38     5129.31     79.02 o
   2   3  13    12194.34    12318.24    129.37 o
   3   3  13    50515.06    50345.43    426.70 o
  -3   4  13    12266.09    11805.50    147.25 o
  -2   4  13     3849.08     3698.48     87.23 o
  -1   4  13    14010.85    13662.89    169.40 o
   0   4  13    10909.17    11053.00    123.06 o
   1   4  13    14884.02    14352.10    140.60 o
   2   4  13     3746.72     3785.50     71.72 o
   3   4  13    12166.32    11921.43    146.54 o
   4   4  13    41433.68    41149.43    393.38 o
  -4   5  13     3148.26     2810.06     83.14 o
  -3   5  13     2186.43     2099.44     76.01 o
  -2   5  13    10498.37    11107.18    140.88 o
  -1   5  13     1396.58     1322.22     61.14 o
   0   5  13     2363.31     2395.82     69.60 o
   1   5  13     1179.14     1089.40     53.53 o
   2   5  13    10801.88    11254.90    129.04 o
   3   5  13     2462.41     2377.69     61.61 o
   4   5  13     3255.10     2909.16     84.99 o
   5   5  13    21288.14    21176.66    241.08 o
  -5   6  13    48981.07    47778.68    449.24 o
  -4   6  13      834.74      860.31     63.03 o
  -3   6  13     2824.62     2803.13     75.26 o
  -2   6  13    13306.25    13112.55    155.59 o
  -1   6  13     1226.67     1403.37     62.03 o
   0   6  13    10439.93     9937.02    133.45 o
   1   6  13     1347.30     1416.19     56.87 o
   2   6  13    13243.40    13081.60    143.68 o
   3   6  13     2746.34     2885.71     71.30 o
   4   6  13      776.29      804.72     59.84 o
   5   6  13    49430.49    48307.68    442.85 o
   6   6  13     2127.33     1978.57     78.45 o
  -6   7  13     8686.09     8249.14    163.91 o
  -5   7  13    11037.24    11243.98    155.35 o
  -4   7  13    11163.09    10670.93    148.62 o
  -3   7  13    26716.18    26573.40    262.61 o
  -2   7  13     2533.61     2815.31     76.39 o
  -1   7  13     5291.67     4795.11     95.20 o
   0   7  13    10578.90    10861.20    146.71 o
   1   7  13     5559.72     5049.04    111.04 o
   2   7  13     2546.15     2882.58     73.17 o
   3   7  13    26918.28    26798.35    270.05 o
   4   7  13    11128.89    10640.42    147.51 o
   5   7  13    11110.65    11312.79    157.43 o
   6   7  13     8874.43     8483.09    145.62 o
   7   7  13      539.48      455.78     67.86 o
  -7   8  13     8031.89     7809.80    149.01 o
  -6   8  13     1019.47     1073.79     80.00 o
  -5   8  13     2714.46     2912.49     97.59 o
  -4   8  13     7480.56     7579.09    131.01 o
  -3   8  13     8169.90     8238.72    133.78 o
  -2   8  13    22379.25    22803.07    236.02 o
  -1   8  13     5799.92     5647.38    105.65 o
   0   8  13     1590.10     1951.55     72.01 o
   1   8  13     5603.31     5596.61    112.20 o
   2   8  13    23372.78    23838.89    233.29 o
   3   8  13     7831.86     7900.99    116.50 o
   4   8  13     7273.66     7410.21    129.50 o
   5   8  13     2478.18     2467.92     83.70 o
   6   8  13     1071.04     1172.02     76.03 o
   7   8  13     8490.27     8059.96    154.55 o
   8   8  13     9905.50    10507.09    223.65 o
  -8   9  13    18039.82    17838.39    254.89 o
  -7   9  13      806.90      710.54     90.29 o
  -6   9  13     3196.17     3536.13    117.74 o
  -5   9  13      641.21      586.13     76.87 o
  -4   9  13     1207.12     1147.78     74.78 o
  -3   9  13     6957.66     7397.64    133.23 o
  -2   9  13     1976.05     2118.43     79.68 o
  -1   9  13     9039.61     8786.04    142.90 o
   0   9  13     1122.66     1392.39     70.99 o
   1   9  13     8965.86     8886.05    161.27 o
   2   9  13     1883.37     2032.95     76.79 o
   3   9  13     6685.90     6840.05    117.57 o
   4   9  13      905.71     1008.77     70.15 o
   5   9  13      613.13      485.89     64.88 o
   6   9  13     3229.50     3542.34    105.90 o
   7   9  13      867.38      854.84     80.05 o
   8   9  13    18034.08    18192.10    245.01 o
   9   9  13     1342.17     1600.05     98.95 o
  -9  10  13      460.46      422.56     86.86 o
  -8  10  13     8411.70     8167.69    196.12 o
  -7  10  13     2486.54     2635.73    124.96 o
  -6  10  13     5972.33     6382.11    155.47 o
  -5  10  13      152.38      233.51     74.40 o
  -4  10  13     1335.30     1370.91     99.59 o
  -3  10  13     2714.24     2813.02    103.91 o
  -2  10  13    23922.53    24282.72    273.37 o
  -1  10  13     9676.74     9625.84    151.10 o
   0  10  13    29590.09    29721.68    305.64 o
   1  10  13     9718.92     9658.21    156.94 o
   2  10  13    23775.08    24012.94    245.38 o
   3  10  13     2802.90     2953.26     82.88 o
   4  10  13     1327.41     1276.01     64.51 o
   5  10  13      127.66       68.29     66.00 o
   6  10  13     6464.45     6584.76    143.82 o
   7  10  13     2299.91     2497.04    104.21 o
   8  10  13     8557.00     8259.65    200.15 o
   9  10  13      560.96      560.41     92.38 o
  10  10  13     6974.23     6929.99    204.25 o
 -10  11  13     5644.17     6015.72    169.00 o
  -9  11  13     1496.36     1427.05    100.50 o
  -8  11  13     3033.13     3318.95    140.81 o
  -7  11  13     8456.18     8568.93    205.36 o
  -6  11  13     4158.01     4168.06    141.13 o
  -5  11  13     6967.20     6929.08    175.19 o
  -4  11  13     5799.35     6079.61    155.76 o
  -3  11  13     1451.39     1695.49    106.22 o
  -2  11  13     1342.90     1402.70    104.35 o
  -1  11  13     1745.31     1730.59     92.39 o
   0  11  13    18122.27    18029.03    248.85 o
   1  11  13     1696.10     1597.03     87.28 o
   2  11  13     1248.20     1390.82     81.13 o
   3  11  13     1332.30     1490.63     87.26 o
   4  11  13     5688.32     5969.78    125.34 o
   5  11  13     6888.10     6881.38    135.06 o
   6  11  13     4033.44     4095.55    131.04 o
   7  11  13     8052.21     8170.23    170.53 o
   8  11  13     2998.65     3254.48    123.35 o
   9  11  13     1509.60     1417.64    105.59 o
  10  11  13     5749.59     6162.15    195.96 o
  11  11  13      939.86      720.29    108.69 o
 -11  12  13     6966.13     7011.35    202.46 o
 -10  12  13     2655.34     2466.71    144.06 o
  -9  12  13     4420.97     4895.22    188.09 o
  -8  12  13      924.88      983.30    121.37 o
  -7  12  13      425.53      486.74    102.69 o
  -6  12  13     6463.72     6361.66    185.42 o
  -5  12  13     2826.50     2715.31    126.70 o
  -4  12  13     3501.97     3640.13    136.38 o
  -3  12  13     1320.86     1348.68    104.01 o
  -2  12  13     2900.71     2944.56    110.46 o
  -1  12  13    10776.83    10676.28    188.72 o
   0  12  13       81.15      130.96     75.80 o
   1  12  13    11049.42    10833.91    195.14 o
   2  12  13     2769.87     2793.30    108.36 o
   3  12  13     1220.45     1144.09     85.46 o
   4  12  13     3398.73     3599.09    107.05 o
   5  12  13     2824.07     2774.93    104.50 o
   6  12  13     6480.79     6793.73    152.57 o
   7  12  13      424.18      452.89     84.98 o
   8  12  13      881.31      855.12     98.64 o
   9  12  13     4295.92     4628.69    154.75 o
  10  12  13     2680.42     2840.05    149.86 o
  11  12  13     7163.78     7078.45    240.39 o
  12  12  13      744.49      338.72    117.03 o
 -12  13  13     2332.34     2340.07    159.19 o
 -11  13  13      483.31      463.73    133.17 o
 -10  13  13      917.83     1008.75    129.04 o
  -9  13  13      968.48     1100.21    135.85 o
  -8  13  13     6833.63     6597.36    221.92 o
  -7  13  13     1454.29     1290.02    131.54 o
  -6  13  13     2627.95     2873.34    151.04 o
  -5  13  13     2842.83     3164.72    136.49 o
  -4  13  13     2503.87     3098.70    133.28 o
  -3  13  13     9192.24     9047.90    211.92 o
  -2  13  13     7559.01     7882.84    171.17 o
  -1  13  13      340.18      317.22     77.67 o
   0  13  13     3752.23     3602.51    121.44 o
   1  13  13      348.39      336.24     80.55 o
   2  13  13     7702.84     7959.61    168.19 o
   3  13  13     8866.43     9123.12    177.79 o
   4  13  13     2451.34     2553.62    104.00 o
   5  13  13     2731.20     2722.35    120.35 o
   6  13  13     2436.49     2581.82    125.48 o
   7  13  13     1598.44     1415.44    109.38 o
   8  13  13     6549.41     6579.19    183.19 o
   9  13  13     1004.97      945.78    110.91 o
  10  13  13      892.78      799.28    120.35 o
  11  13  13      487.40      363.75    113.97 o
  12  13  13     2259.74     2056.42    148.17 o
  13  13  13      399.66      384.24    134.31 o
 -13  14  13     4555.02     4611.27    225.83 o
 -12  14  13     2578.63     2716.10    199.54 o
 -11  14  13      448.43      524.25    143.95 o
 -10  14  13     2027.15     1799.63    148.35 o
  -9  14  13      328.93      385.76    128.78 o
  -8  14  13     2164.69     1818.51    169.35 o
  -7  14  13      350.44      190.41    118.75 o
  -6  14  13     1574.94     1589.19    139.88 o
  -5  14  13     1023.35     1059.18    125.85 o
  -4  14  13     4064.30     3969.97    166.41 o
  -3  14  13     3217.97     3387.57    154.91 o
  -2  14  13      681.64      410.08     82.33 o
  -1  14  13     2125.78     2066.16    106.25 o
   0  14  13     1175.38     1108.60     94.83 o
   1  14  13     2410.17     2473.93    109.56 o
   2  14  13      597.12      451.26     91.70 o
   3  14  13     3076.04     3376.64    130.40 o
   4  14  13     3968.64     4417.03    149.32 o
   5  14  13     1048.89     1089.24    115.90 o
   6  14  13     1564.99     1523.24    127.03 o
   7  14  13      310.42      194.41     92.07 o
   8  14  13     2014.45     2199.35    124.95 o
   9  14  13      270.41      375.36    106.29 o
  10  14  13     1907.84     1463.04    133.57 o
  11  14  13      424.95      330.62    121.68 o
  12  14  13     2627.98     3032.77    179.00 o
  13  14  13     4462.02     4427.84    195.35 o
  14  14  13     4761.91     4589.93    227.77 o
 -14  15  13     2217.64     1798.34    225.31 o
 -13  15  13     1994.79     2027.67    197.01 o
 -12  15  13     1354.56     1584.24    188.18 o
 -11  15  13     1305.95     1071.05    163.95 o
 -10  15  13       28.88       22.16    129.31 o
  -9  15  13     1070.35     1115.74    152.24 o
  -8  15  13      882.37      593.73    134.21 o
  -7  15  13    10321.75     9974.95    287.02 o
  -6  15  13      161.04       30.23    118.52 o
  -5  15  13    10774.13    10171.60    263.18 o
  -4  15  13      537.52      681.77    119.36 o
  -3  15  13     7152.34     6884.59    207.84 o
  -2  15  13     6121.61     6078.32    166.82 o
  -1  15  13      290.34      160.16     88.96 o
   0  15  13      423.90      401.15     91.20 o
   1  15  13      351.50      429.91     94.24 o
   2  15  13     5893.28     6212.81    169.94 o
   3  15  13     7476.12     7050.45    175.80 o
   4  15  13      611.26      733.11     95.45 o
   5  15  13    10791.13    11268.76    248.72 o
   6  15  13      156.81      133.02    107.82 o
   7  15  13    10078.85    10298.81    249.22 o
   8  15  13      785.78      875.14    120.77 o
   9  15  13     1147.21     1193.72    133.41 o
  10  15  13       15.05      207.10    116.18 o
  11  15  13     1317.63     1366.48    154.47 o
  12  15  13     1337.99     1514.95    165.18 o
  13  15  13     2111.66     1744.62    175.74 o
  14  15  13     2342.23     2423.67    197.14 o
 -12  16  13     1667.91     1649.88    195.62 o
 -11  16  13      618.15      458.65    158.51 o
 -10  16  13     5048.82     4874.21    233.74 o
  -9  16  13      325.66      459.80    149.43 o
  -8  16  13     1411.07     1404.42    164.19 o
  -7  16  13     3014.21     3039.97    187.78 o
  -6  16  13     1440.60     1313.18    146.76 o
  -5  16  13     3978.31     4040.03    184.16 o
  -4  16  13      647.28      769.28    129.13 o
  -3  16  13     2341.89     2534.60    154.81 o
  -2  16  13      306.59      187.94     93.93 o
  -1  16  13     4921.53     5183.23    168.32 o
   0  16  13     3660.71     3593.54    154.39 o
   1  16  13     4552.26     4419.14    160.00 o
   2  16  13      312.61      350.40    101.77 o
   3  16  13     2368.12     2207.84    124.32 o
   4  16  13      693.42      594.34    107.50 o
   5  16  13     3979.86     4393.17    178.46 o
   6  16  13     1395.87     1523.34    133.62 o
   7  16  13     2945.46     3399.78    187.93 o
   8  16  13     1384.73      844.87    147.78 o
   9  16  13      336.67      336.27    148.62 o
  10  16  13     4908.10     5062.79    248.28 o
  11  16  13      594.97      684.39    151.07 o
  12  16  13     1621.25     1704.93    175.89 o
 -11  17  13     3954.74     4371.80    255.24 o
 -10  17  13      659.61      577.20    160.12 o
  -9  17  13      550.44      657.06    159.82 o
  -8  17  13      319.03      163.52    148.85 o
  -7  17  13      371.48      257.40    143.71 o
  -6  17  13     5142.26     5065.19    226.48 o
  -5  17  13      286.25      235.95    130.77 o
  -4  17  13     3934.86     4207.46    196.93 o
  -3  17  13     1423.49     1507.25    146.17 o
  -2  17  13      641.23      757.59    107.71 o
  -1  17  13     2111.24     2179.67    141.18 o
   0  17  13     1852.12     1838.91    133.49 o
   1  17  13     2233.93     2314.78    133.87 o
   2  17  13      630.71      835.70    112.59 o
   3  17  13     1399.08     1270.43    120.45 o
   4  17  13     3981.80     3881.99    164.61 o
   5  17  13      228.73      198.26    130.09 o
   6  17  13     5177.14     5314.69    237.09 o
   7  17  13      398.06      321.27    172.47 o
   8  17  13      275.27      -15.09    169.37 o
   9  17  13      550.08      610.34    186.91 o
  10  17  13      676.76      579.65    175.16 o
  11  17  13     3880.53     3975.42    258.68 o
  -9  18  13      549.13      369.38    157.31 o
  -8  18  13      507.73      605.80    161.91 o
  -7  18  13     3624.49     3390.41    220.03 o
  -6  18  13       59.15      238.71    151.47 o
  -5  18  13      726.20      621.52    145.88 o
  -4  18  13       40.08      198.45    131.64 o
  -3  18  13     1724.34     1703.50    163.00 o
  -2  18  13      855.15     1003.51    115.76 o
  -1  18  13     2828.81     2749.10    148.05 o
   0  18  13     3239.12     3036.64    155.23 o
   1  18  13     2817.12     2795.14    153.53 o
   2  18  13      928.63      834.82    122.57 o
   3  18  13     1654.77     1927.16    144.07 o
   4  18  13       36.49       85.73    127.82 o
   5  18  13      641.14      684.63    162.87 o
   6  18  13       53.59       28.17    158.10 o
   7  18  13     3480.36     3595.92    306.67 o
   8  18  13      531.31      314.52    211.32 o
   9  18  13      628.68      542.37    201.42 o
  -7  19  13      583.73      340.40    165.24 o
  -6  19  13      963.34      923.19    178.68 o
  -5  19  13      656.85      521.15    154.01 o
  -4  19  13     1397.97     1301.46    170.59 o
  -3  19  13      430.77      349.20    145.57 o
  -2  19  13     1028.24      844.32    130.67 o
  -1  19  13     2797.49     2841.29    154.74 o
   0  19  13     2508.80     2666.60    158.76 o
   1  19  13     2757.39     3010.73    169.35 o
   2  19  13     1089.64     1231.04    140.13 o
   3  19  13      387.95      312.02    142.02 o
   4  19  13     1552.46     1659.61    183.83 o
   5  19  13      728.85      962.33    174.94 o
   6  19  13     1016.85      431.31    223.30 o
   7  19  13      586.92      557.16    230.23 o
  -4  20  13     1524.05     1761.25    189.07 o
  -3  20  13     1786.13     1763.67    188.53 o
  -2  20  13     2196.02     2208.79    215.12 o
  -1  20  13      294.40      275.67    125.48 o
   0  20  13      463.58      522.61    134.26 o
   1  20  13      268.85      232.91    139.38 o
   2  20  13     2018.13     2033.63    219.57 o
   3  20  13     1785.69     1552.82    172.27 o
   4  20  13     1603.64     1539.20    195.23 o
   0   1  14     1546.49     1882.94     55.68 o
   1   1  14    13079.17    12284.13    125.65 o
  -1   2  14    56059.48    55830.14    437.55 o
   0   2  14    15168.78    14882.36    143.00 o
   1   2  14    57277.52    56987.56    432.78 o
   2   2  14     3525.80     3536.53     68.78 o
  -2   3  14     1525.32     1604.42     55.51 o
  -1   3  14     5045.21     4740.16     86.15 o
   0   3  14      187.42      192.05     40.89 o
   1   3  14     5079.81     4878.23     78.14 o
   2   3  14     1676.81     1783.32     54.48 o
   3   3  14      113.34      178.54     41.59 o
  -3   4  14    14107.00    13419.02    163.17 o
  -2   4  14     9484.15     9734.19    147.36 o
  -1   4  14    14634.23    15418.42    183.93 o
   0   4  14    29879.54    30174.43    252.78 o
   1   4  14    13698.12    14743.97    143.30 o
   2   4  14     8869.56     8860.68    107.58 o
   3   4  14    14566.56    14402.67    152.34 o
   4   4  14    10968.59    11269.19    145.00 o
  -4   5  14    28315.30    28766.13    299.30 o
  -3   5  14    15082.47    13953.37    177.77 o
  -2   5  14     9031.18     8896.39    135.97 o
  -1   5  14     3078.65     3024.41     81.46 o
   0   5  14     6304.81     6113.10    106.24 o
   1   5  14     2915.56     2734.60     70.23 o
   2   5  14     8616.90     8577.01    114.14 o
   3   5  14    15450.70    14515.42    156.62 o
   4   5  14    28594.68    28692.42    293.92 o
   5   5  14        3.39        9.80     55.45 o
  -5   6  14     2401.13     2713.23     91.35 o
  -4   6  14    10508.65    10530.26    153.43 o
  -3   6  14    34315.09    33795.28    311.20 o
  -2   6  14    10543.98    10554.59    142.70 o
  -1   6  14      107.29       59.00     48.18 o
   0   6  14       44.86      112.17     47.08 o
   1   6  14       70.52       28.74     43.83 o
   2   6  14    10692.50    10450.28    126.94 o
   3   6  14    34086.95    33888.18    301.24 o
   4   6  14    10386.98    10174.55    147.05 o
   5   6  14     2571.09     2467.06     83.91 o
   6   6  14    26185.57    25804.36    282.22 o
  -6   7  14    20070.09    19904.79    249.78 o
  -5   7  14      191.62       43.32     62.65 o
  -4   7  14     6911.95     7093.27    128.40 o
  -3   7  14    14187.06    14167.74    173.53 o
  -2   7  14       29.47      109.17     48.45 o
  -1   7  14    13167.86    13210.46    157.10 o
   0   7  14    11264.80    11336.42    149.13 o
   1   7  14    12750.45    12669.66    170.16 o
   2   7  14       30.23      -27.97     44.68 o
   3   7  14    14134.75    13882.00    167.66 o
   4   7  14     7295.04     7320.39    128.14 o
   5   7  14      168.76      -45.30     53.66 o
   6   7  14    20081.52    19870.53    237.18 o
   7   7  14      589.80      825.43     75.34 o
  -7   8  14     2886.52     2824.76    108.55 o
  -6   8  14     4519.94     4798.84    128.93 o
  -5   8  14     4805.63     4819.70    126.55 o
  -4   8  14     3262.13     3138.48     92.73 o
  -3   8  14     3133.38     3156.92     90.44 o
  -2   8  14    12633.39    12937.42    165.86 o
  -1   8  14     5004.59     5202.91    101.43 o
   0   8  14    43884.79    41554.34    378.72 o
   1   8  14     5349.28     5494.72    115.07 o
   2   8  14    12653.87    12521.77    157.25 o
   3   8  14     3196.53     3351.96     84.32 o
   4   8  14     3188.15     3163.69     93.48 o
   5   8  14     4616.76     4717.18    112.44 o
   6   8  14     4589.35     4623.30    119.61 o
   7   8  14     3139.54     2926.42    104.34 o
   8   8  14      250.53       93.82     81.54 o
  -8   9  14     3551.84     3377.19    123.24 o
  -7   9  14     1471.42     1330.49    102.68 o
  -6   9  14     3479.09     3952.23    129.88 o
  -5   9  14     2891.68     3129.49    112.65 o
  -4   9  14     4413.51     4676.30    122.98 o
  -3   9  14     1681.89     1709.03     80.33 o
  -2   9  14      668.73      642.64     71.63 o
  -1   9  14     2375.89     2524.32     87.56 o
   0   9  14     2089.50     2180.46     84.75 o
   1   9  14     2349.46     2465.10     84.89 o
   2   9  14      821.89      865.42     67.52 o
   3   9  14     1834.32     1937.52     70.91 o
   4   9  14     4550.43     4945.52    106.40 o
   5   9  14     2928.36     2987.95     95.56 o
   6   9  14     3886.07     4144.84    115.88 o
   7   9  14     1655.04     1590.46     89.81 o
   8   9  14     3650.95     3973.70    122.80 o
   9   9  14     2431.40     2496.60    116.13 o
  -9  10  14    13462.26    13534.38    230.20 o
  -8  10  14     6175.07     6045.78    171.76 o
  -7  10  14     3043.28     3168.47    132.45 o
  -6  10  14     2210.08     2304.44    109.28 o
  -5  10  14      796.09      661.38     87.94 o
  -4  10  14     2003.33     2061.55    105.51 o
  -3  10  14     2240.06     2167.04     96.92 o
  -2  10  14      697.01      759.70     76.57 o
  -1  10  14    11931.66    12055.11    173.27 o
   0  10  14     7286.18     7316.70    139.00 o
   1  10  14    11791.77    11436.47    173.16 o
   2  10  14      698.11      611.40     65.00 o
   3  10  14     2351.94     2388.92     81.19 o
   4  10  14     2244.64     2383.05    101.18 o
   5  10  14      960.98      838.23     72.69 o
   6  10  14     2109.98     2148.14     98.02 o
   7  10  14     3073.51     3109.35    111.56 o
   8  10  14     5888.74     6125.98    160.28 o
   9  10  14    13342.29    13314.12    229.52 o
  10  10  14     1587.91     1511.14    106.40 o
 -10  11  14     3924.20     3913.45    142.49 o
  -9  11  14      395.24      116.19     95.57 o
  -8  11  14    12629.28    12160.07    243.20 o
  -7  11  14     1635.60     1816.66    124.30 o
  -6  11  14     1846.11     1906.57    116.77 o
  -5  11  14     1130.01     1072.56     98.07 o
  -4  11  14      557.09      503.61     88.39 o
  -3  11  14      453.00      355.32     88.63 o
  -2  11  14    18915.48    18872.11    254.69 o
  -1  11  14     9291.98     9271.85    172.89 o
   0  11  14      260.95      214.42     73.25 o
   1  11  14     9186.45     9090.62    169.11 o
   2  11  14    18679.70    17964.83    225.55 o
   3  11  14      488.82      389.58     66.03 o
   4  11  14      592.89      624.75     69.62 o
   5  11  14     1187.95     1147.30     77.29 o
   6  11  14     1846.09     1912.15     95.84 o
   7  11  14     1707.63     1716.03    100.75 o
   8  11  14    12592.10    12352.13    214.43 o
   9  11  14      351.80      296.13     88.89 o
  10  11  14     4080.32     4305.91    148.88 o
  11  11  14     7184.76     7118.88    196.25 o
 -11  12  14     3387.03     3347.17    153.39 o
 -10  12  14     1076.97      940.87    121.87 o
  -9  12  14      570.17      613.70    126.21 o
  -8  12  14    11153.46    11381.92    268.68 o
  -7  12  14     1636.87     1454.76    118.02 o
  -6  12  14     4077.68     4132.80    156.73 o
  -5  12  14     2293.64     2435.50    124.02 o
  -4  12  14     6121.20     6564.45    174.31 o
  -3  12  14     2726.06     2509.61    123.02 o
  -2  12  14     2352.35     2361.15    117.35 o
  -1  12  14      628.77      659.29     78.85 o
   0  12  14     1040.47     1233.17     93.96 o
   1  12  14      632.81      450.64     83.30 o
   2  12  14     2336.95     2275.53    103.08 o
   3  12  14     2794.05     2521.13    100.91 o
   4  12  14     6122.32     6578.22    152.83 o
   5  12  14     2171.01     2153.11    109.18 o
   6  12  14     4106.09     4207.28    128.83 o
   7  12  14     1563.89     1516.86    102.53 o
   8  12  14    11108.89    11113.46    217.94 o
   9  12  14      631.68      564.93    100.07 o
  10  12  14      998.37      954.36    113.69 o
  11  12  14     3451.01     3312.11    161.91 o
  12  12  14     2138.33     1988.63    142.71 o
 -12  13  14      387.86      445.21    145.99 o
 -11  13  14     1397.79     1211.73    151.10 o
 -10  13  14      661.39      393.52    118.93 o
  -9  13  14      317.52      286.12    122.58 o
  -8  13  14     4048.13     4033.48    184.67 o
  -7  13  14     9140.65     9164.32    248.19 o
  -6  13  14     1316.75     1410.21    128.65 o
  -5  13  14    12194.59    12032.69    241.23 o
  -4  13  14     5539.96     5525.22    167.81 o
  -3  13  14     2595.06     2492.33    130.54 o
  -2  13  14      940.05      960.60     93.47 o
  -1  13  14     5675.09     5591.57    145.93 o
   0  13  14     1346.65     1326.43     95.34 o
   1  13  14     5959.05     5703.23    149.24 o
   2  13  14     1163.40     1358.64     96.52 o
   3  13  14     2492.30     2656.51    122.79 o
   4  13  14     5415.45     5539.86    155.68 o
   5  13  14    12279.54    12509.24    235.74 o
   6  13  14     1323.11     1350.37    107.99 o
   7  13  14     9257.56     9766.04    208.09 o
   8  13  14     4253.72     4046.14    153.78 o
   9  13  14      319.47      253.17    102.59 o
  10  13  14      635.06      470.08    114.35 o
  11  13  14     1509.34     1602.56    136.09 o
  12  13  14      429.11      200.22    119.34 o
  13  13  14        2.15     -118.40    118.40 o
 -13  14  14     2400.63     3014.44    214.40 o
 -12  14  14     4184.38     4761.71    232.44 o
 -11  14  14     4142.12     4320.24    205.52 o
 -10  14  14     3597.11     3912.34    192.83 o
  -9  14  14     1022.50      993.53    139.75 o
  -8  14  14     1244.40      898.95    137.87 o
  -7  14  14      291.07      263.89    119.49 o
  -6  14  14     5203.23     4893.76    187.62 o
  -5  14  14     3036.89     2927.55    156.72 o
  -4  14  14     1163.25     1159.59    123.75 o
  -3  14  14     3176.80     3167.60    143.85 o
  -2  14  14     4230.11     4022.50    141.20 o
  -1  14  14     2944.60     3238.51    125.47 o
   0  14  14       83.08      -14.80     79.86 o
   1  14  14     2663.76     3118.74    121.81 o
   2  14  14     4471.18     4311.36    140.60 o
   3  14  14     3216.63     3543.18    133.34 o
   4  14  14     1063.65     1146.26    109.20 o
   5  14  14     3090.48     2983.77    144.18 o
   6  14  14     5240.10     5232.00    185.85 o
   7  14  14      245.72      280.76     91.58 o
   8  14  14     1192.14      972.52    111.22 o
   9  14  14      995.32      988.42    120.47 o
  10  14  14     3773.73     3714.21    168.84 o
  11  14  14     4155.35     4006.10    176.61 o
  12  14  14     4417.68     4745.08    287.19 o
  13  14  14     2400.87     2651.72    177.35 o
  14  14  14      908.87      845.78    141.47 o
 -13  15  14      354.80      239.39    162.05 o
 -12  15  14      342.46      154.52    153.53 o
 -11  15  14       16.26     -129.51    129.51 o
 -10  15  14      104.10       76.78    128.45 o
  -9  15  14     1178.73     1075.89    147.92 o
  -8  15  14     4128.47     3930.54    200.67 o
  -7  15  14     1472.61     1333.54    155.03 o
  -6  15  14     5060.85     5000.02    225.28 o
  -5  15  14    10699.98    10646.78    269.45 o
  -4  15  14     4652.68     5072.94    186.33 o
  -3  15  14     3311.72     3381.74    158.66 o
  -2  15  14     2075.89     1827.83    120.17 o
  -1  15  14      917.97      871.23    100.47 o
   0  15  14      561.65      374.95     91.08 o
   1  15  14      831.20      841.10    101.74 o
   2  15  14     2052.89     2041.35    118.68 o
   3  15  14     3189.31     3096.20    130.37 o
   4  15  14     4642.84     5062.25    170.23 o
   5  15  14    10792.79    11041.88    254.26 o
   6  15  14     5067.32     4737.88    183.83 o
   7  15  14     1526.71     1384.60    137.54 o
   8  15  14     4155.74     3873.18    165.72 o
   9  15  14     1032.36     1038.13    123.63 o
  10  15  14      100.68      148.09    118.17 o
  11  15  14        6.47       66.23    119.73 o
  12  15  14      341.96      410.01    148.25 o
  13  15  14      363.96       68.62    142.46 o
 -12  16  14      776.18      928.30    184.99 o
 -11  16  14      541.43      467.17    154.45 o
 -10  16  14      782.50      786.72    154.13 o
  -9  16  14      570.96      447.69    148.75 o
  -8  16  14      360.95       56.14    134.84 o
  -7  16  14     2360.79     2611.00    181.88 o
  -6  16  14     6312.65     6581.24    232.59 o
  -5  16  14      948.19      845.65    132.61 o
  -4  16  14     1873.38     2055.71    152.14 o
  -3  16  14     6547.32     6320.24    208.49 o
  -2  16  14      904.55     1116.47    116.09 o
  -1  16  14      571.43      752.33    105.00 o
   0  16  14      141.85      150.73    100.02 o
   1  16  14      571.24      636.06    105.75 o
   2  16  14      919.70      895.69    108.20 o
   3  16  14     6755.19     6725.87    181.55 o
   4  16  14     1921.64     1842.59    142.27 o
   5  16  14      935.94      863.44    127.46 o
   6  16  14     6043.57     6593.30    223.94 o
   7  16  14     2425.14     2687.72    160.98 o
   8  16  14      335.51       27.33    135.16 o
   9  16  14      643.74      674.74    135.53 o
  10  16  14      709.51      561.06    162.13 o
  11  16  14      491.60      296.49    150.35 o
  12  16  14      811.66      933.49    160.40 o
 -11  17  14      431.03      586.50    156.02 o
 -10  17  14     1943.22     2091.91    191.80 o
  -9  17  14     4649.97     4767.79    236.43 o
  -8  17  14     1671.46     1502.55    176.33 o
  -7  17  14      889.38      768.89    153.18 o
  -6  17  14      413.70      444.48    144.90 o
  -5  17  14     1661.19     1485.13    149.78 o
  -4  17  14      941.58      955.12    144.65 o
  -3  17  14      771.32      495.88    130.02 o
  -2  17  14     1402.21     1530.81    128.84 o
  -1  17  14      587.40      671.40    110.71 o
   0  17  14     7064.71     7044.55    204.25 o
   1  17  14      522.92      701.07    115.52 o
   2  17  14     1409.49     1593.00    125.24 o
   3  17  14      880.27      872.74    114.32 o
   4  17  14      954.41      807.85    134.54 o
   5  17  14     1639.16     1536.04    150.82 o
   6  17  14      411.51      195.35    133.59 o
   7  17  14      810.61      652.88    154.11 o
   8  17  14     1663.57     1609.60    206.47 o
   9  17  14     4655.60     5057.62    280.46 o
  10  17  14     1910.18     1983.42    249.91 o
  11  17  14      426.15      510.70    174.61 o
  -9  18  14     1794.89     1551.80    188.28 o
  -8  18  14       47.60      -70.05    147.64 o
  -7  18  14      802.94      841.71    170.52 o
  -6  18  14     1528.64     1151.69    178.56 o
  -5  18  14      996.51      713.00    147.85 o
  -4  18  14     1591.66     1683.87    162.29 o
  -3  18  14     3329.05     3506.82    204.42 o
  -2  18  14      688.51      502.46    136.54 o
  -1  18  14      458.76      484.23    112.60 o
   0  18  14     3005.96     2677.59    148.37 o
   1  18  14      462.55      317.34    115.19 o
   2  18  14      728.89      590.22    115.91 o
   3  18  14     3278.95     3461.85    178.98 o
   4  18  14     1452.25     1291.42    157.69 o
   5  18  14      917.80      787.62    163.42 o
   6  18  14     1556.37     1493.68    189.13 o
   7  18  14      879.30      929.87    237.74 o
   8  18  14       43.13      284.71    194.93 o
   9  18  14     1865.52     1911.41    237.10 o
  -7  19  14     1502.66     1269.22    192.73 o
  -6  19  14     1614.12     1721.74    193.60 o
  -5  19  14     1047.39      838.23    161.83 o
  -4  19  14     1143.54     1214.25    165.00 o
  -3  19  14     1229.01     1234.66    163.50 o
  -2  19  14       22.73     -123.86    130.84 o
  -1  19  14      892.21      777.77    122.58 o
   0  19  14       65.42      172.84    115.89 o
   1  19  14      942.59      657.16    132.45 o
   2  19  14       34.96       15.47    122.30 o
   3  19  14     1160.51      965.60    141.84 o
   4  19  14     1247.22     1231.14    175.51 o
   5  19  14     1090.35      774.28    175.14 o
   6  19  14     1407.12     1252.03    217.23 o
   7  19  14     1622.94     1240.79    256.75 o
  -4  20  14      266.08      238.82    169.78 o
  -3  20  14     1292.48     1237.42    173.90 o
  -2  20  14     1423.74     1433.18    180.29 o
  -1  20  14     1332.55     1294.25    139.20 o
   0  20  14     8018.65     7685.14    254.51 o
   1  20  14     1282.52     1215.31    143.77 o
   2  20  14     1401.59     1435.92    203.61 o
   3  20  14     1200.23     1078.07    167.13 o
   4  20  14      276.60      128.30    164.45 o
   0   1  15    69724.52    71860.82    540.73 o
   1   1  15    19175.76    19164.76    170.94 o
  -1   2  15    32488.92    32701.48    266.70 o
   0   2  15        8.02       14.02     39.44 o
   1   2  15    32209.20    32879.28    275.71 o
   2   2  15     1577.53     1304.70     51.39 o
  -2   3  15    12631.26    12029.29    142.09 o
  -1   3  15    32926.14    34112.24    284.03 o
   0   3  15    24285.19    24244.90    209.40 o
   1   3  15    32792.31    33881.54    279.87 o
   2   3  15    12817.37    12206.14    131.39 o
   3   3  15    14900.21    15125.58    153.19 o
  -3   4  15     6769.59     6957.49    119.97 o
  -2   4  15     9851.16     9843.58    144.72 o
  -1   4  15     2671.34     3075.88     80.55 o
   0   4  15     8454.88     8034.81    110.42 o
   1   4  15     2695.57     3050.73     63.96 o
   2   4  15    10209.65    10125.48    115.97 o
   3   4  15     6850.55     7206.81    102.80 o
   4   4  15    65879.85    63547.81    545.54 o
  -4   5  15     1414.88     1315.93     68.14 o
  -3   5  15     1072.60     1091.44     64.98 o
  -2   5  15    15220.65    14485.49    188.53 o
  -1   5  15     6903.92     6499.31    120.12 o
   0   5  15     3498.13     3586.44     84.55 o
   1   5  15     6917.50     6954.22    112.47 o
   2   5  15    15843.43    15097.04    158.01 o
   3   5  15     1254.94     1337.07     53.66 o
   4   5  15     1288.05     1237.63     67.44 o
   5   5  15       68.82       95.55     57.83 o
  -5   6  15    35107.29    34883.23    356.50 o
  -4   6  15    22210.00    21227.27    241.29 o
  -3   6  15    14194.94    13869.74    171.84 o
  -2   6  15     1284.29     1386.34     66.00 o
  -1   6  15    10515.78    10200.20    145.84 o
   0   6  15    31686.75    32009.98    305.64 o
   1   6  15    10634.08    10637.40    140.48 o
   2   6  15     1311.53     1413.64     55.66 o
   3   6  15    13825.26    13692.43    160.33 o
   4   6  15    22256.69    21803.69    234.93 o
   5   6  15    34583.32    34225.20    349.04 o
   6   6  15      786.76      814.09     72.27 o
  -6   7  15    10725.65    10839.47    181.37 o
  -5   7  15      185.65      180.83     67.05 o
  -4   7  15     9151.42     9090.08    153.08 o
  -3   7  15     7113.46     6720.31    125.98 o
  -2   7  15    20350.70    20313.15    214.88 o
  -1   7  15     9823.73     9461.29    138.15 o
   0   7  15    10256.62    10413.84    142.21 o
   1   7  15     9780.33     9440.30    150.79 o
   2   7  15    20002.12    20204.87    208.38 o
   3   7  15     7303.92     6935.08    114.57 o
   4   7  15     8942.06     8910.19    142.78 o
   5   7  15      149.93      146.77     57.87 o
   6   7  15    10232.66     9867.88    166.63 o
   7   7  15     3792.49     3912.65    121.76 o
  -7   8  15     6160.84     6261.37    162.94 o
  -6   8  15     4171.38     4229.24    124.25 o
  -5   8  15      274.94      338.47     71.97 o
  -4   8  15    19047.32    18819.01    229.77 o
  -3   8  15     3102.78     3078.15     93.75 o
  -2   8  15     8164.84     8707.30    151.54 o
  -1   8  15     3122.56     3053.39     84.23 o
   0   8  15     6297.08     6110.59    122.45 o
   1   8  15     2983.23     2833.81     89.86 o
   2   8  15     8107.18     8103.81    133.13 o
   3   8  15     3157.88     3324.70     92.03 o
   4   8  15    19028.44    18705.39    221.60 o
   5   8  15      195.38       90.95     61.21 o
   6   8  15     3746.25     3798.96    113.40 o
   7   8  15     6058.06     6218.42    147.61 o
   8   8  15     3980.26     4230.65    127.95 o
  -8   9  15     3810.04     3718.81    140.51 o
  -7   9  15     4433.52     4591.32    145.61 o
  -6   9  15       62.54       93.78     78.10 o
  -5   9  15      905.42     1041.20     87.53 o
  -4   9  15      702.26      620.67     75.90 o
  -3   9  15    11804.74    11260.27    181.63 o
  -2   9  15     2634.23     2751.76     98.95 o
  -1   9  15    21188.29    20336.55    242.46 o
   0   9  15     9194.54     9205.01    161.18 o
   1   9  15    21478.30    20874.95    241.25 o
   2   9  15     2771.97     2889.44     96.34 o
   3   9  15    11909.11    11859.28    162.66 o
   4   9  15      651.56      783.48     64.82 o
   5   9  15      889.71      883.54     73.13 o
   6   9  15       87.37       69.21     66.94 o
   7   9  15     4599.98     4651.88    132.57 o
   8   9  15     3744.26     3872.18    125.40 o
   9   9  15     9910.84    10181.94    204.12 o
  -9  10  15     3300.72     3566.60    128.23 o
  -8  10  15     4862.71     4773.75    158.45 o
  -7  10  15    15322.42    15500.54    248.12 o
  -6  10  15     1242.59     1192.06    100.58 o
  -5  10  15      574.57      715.29     92.10 o
  -4  10  15     2450.05     2244.64    109.54 o
  -3  10  15     6007.49     5888.00    149.37 o
  -2  10  15      419.26      289.44     73.08 o
  -1  10  15    12617.59    12612.46    190.32 o
   0  10  15     1073.98      980.36     80.91 o
   1  10  15    12783.02    12971.07    186.40 o
   2  10  15      446.83      417.75     66.71 o
   3  10  15     6154.25     6158.29    119.45 o
   4  10  15     2279.29     2332.73     86.45 o
   5  10  15      543.75      552.07     69.98 o
   6  10  15     1050.05     1184.62     87.95 o
   7  10  15    15137.97    15244.19    224.51 o
   8  10  15     4993.51     4861.15    143.99 o
   9  10  15     3221.00     3403.14    130.51 o
  10  10  15     1140.11     1103.87    102.25 o
 -10  11  15     9630.74     9504.27    220.19 o
  -9  11  15     5069.43     5354.30    169.27 o
  -8  11  15     2574.23     2550.54    140.21 o
  -7  11  15     2949.32     2743.02    135.43 o
  -6  11  15      697.99      693.87     99.44 o
  -5  11  15     2559.20     2663.67    120.47 o
  -4  11  15     1721.55     1852.85    107.96 o
  -3  11  15      645.42      670.99     93.44 o
  -2  11  15     6259.14     6163.79    155.31 o
  -1  11  15     8362.33     8096.26    164.75 o
   0  11  15     5574.58     5556.47    144.12 o
   1  11  15     8644.35     8427.02    165.89 o
   2  11  15     6473.18     6972.60    146.26 o
   3  11  15      610.84      618.68     70.19 o
   4  11  15     1718.78     1600.32     95.53 o
   5  11  15     2531.57     2811.33    101.64 o
   6  11  15      721.82      566.67     81.03 o
   7  11  15     3135.92     2843.94    116.61 o
   8  11  15     2692.69     3011.49    121.69 o
   9  11  15     4829.42     4717.16    150.54 o
  10  11  15     9410.45     9212.49    206.39 o
  11  11  15     3918.53     4242.88    159.47 o
 -11  12  15     4002.07     3751.89    182.13 o
 -10  12  15      334.81      486.28    114.48 o
  -9  12  15     1715.09     1812.39    145.82 o
  -8  12  15     2494.74     2540.00    143.55 o
  -7  12  15     4000.19     4318.48    169.00 o
  -6  12  15     3350.84     3364.57    146.85 o
  -5  12  15     1233.38     1303.62    109.32 o
  -4  12  15     1142.14     1283.81    106.21 o
  -3  12  15     2316.74     2110.85    119.65 o
  -2  12  15     3070.99     3333.52    154.25 o
  -1  12  15     2908.21     3223.48    112.38 o
   0  12  15      732.69      738.59     87.23 o
   1  12  15     2820.64     3079.31    118.26 o
   2  12  15     2968.93     3067.91    114.94 o
   3  12  15     2455.38     2380.13     98.15 o
   4  12  15     1120.36     1181.51     92.68 o
   5  12  15     1213.03     1077.14     90.36 o
   6  12  15     3010.05     3030.93    116.29 o
   7  12  15     3804.49     4102.25    136.26 o
   8  12  15     2555.46     2689.11    124.68 o
   9  12  15     1608.39     1647.21    114.94 o
  10  12  15      333.21      258.06     97.28 o
  11  12  15     3990.17     3995.82    167.85 o
  12  12  15      783.83      471.21    120.64 o
 -12  13  15      627.11      656.35    149.80 o
 -11  13  15     1497.29     1123.53    138.11 o
 -10  13  15      218.59      143.52    119.20 o
  -9  13  15     1871.79     2090.07    156.32 o
  -8  13  15     2095.83     2012.94    153.58 o
  -7  13  15     1366.08     1414.55    132.63 o
  -6  13  15     1612.83     1588.46    136.33 o
  -5  13  15     3388.95     3328.42    142.53 o
  -4  13  15     1859.58     1828.97    119.26 o
  -3  13  15     1490.27     1495.11    117.28 o
  -2  13  15     3904.08     3983.34    152.78 o
  -1  13  15     1177.53     1189.12     92.09 o
   0  13  15      249.50       90.53     82.21 o
   1  13  15     1209.18     1177.26    103.51 o
   2  13  15     3832.17     3877.20    129.41 o
   3  13  15     1671.48     1963.06    105.11 o
   4  13  15     1870.33     2118.60    112.93 o
   5  13  15     3504.32     3474.99    140.50 o
   6  13  15     1512.32     1532.85    112.42 o
   7  13  15     1289.82     1388.89    111.26 o
   8  13  15     2191.97     1856.99    119.81 o
   9  13  15     1773.54     1761.07    127.29 o
  10  13  15      309.96      296.90    113.44 o
  11  13  15     1536.16     1395.33    134.22 o
  12  13  15      533.83      502.94    120.64 o
  13  13  15     3386.50     3475.98    233.97 o
 -13  14  15     1650.72     1287.01    184.13 o
 -12  14  15      410.47       79.62    147.91 o
 -11  14  15     1568.55     1298.13    149.52 o
 -10  14  15      604.26      464.33    130.67 o
  -9  14  15     1119.16     1076.14    143.36 o
  -8  14  15     3666.66     3487.78    184.21 o
  -7  14  15     3178.28     3510.83    174.67 o
  -6  14  15     2434.28     2272.06    151.05 o
  -5  14  15     2407.02     2661.27    154.86 o
  -4  14  15     6475.57     6270.93    200.04 o
  -3  14  15     2516.75     2465.45    135.58 o
  -2  14  15      989.27      921.59    112.90 o
  -1  14  15      661.81      562.22     89.43 o
   0  14  15      350.44       44.11     81.86 o
   1  14  15      584.96      509.01     91.83 o
   2  14  15      985.05     1079.52    102.18 o
   3  14  15     2672.73     2710.47    139.22 o
   4  14  15     6737.85     6887.63    188.42 o
   5  14  15     2440.82     2480.58    149.05 o
   6  14  15     2560.96     2489.89    147.11 o
   7  14  15     3157.85     3384.09    159.66 o
   8  14  15     3890.73     3896.39    152.63 o
   9  14  15     1102.23      880.12    119.36 o
  10  14  15      575.91      543.06    121.21 o
  11  14  15     1575.13     1148.88    135.29 o
  12  14  15      423.73      366.28    127.55 o
  13  14  15     1701.85     1645.42    158.03 o
  14  14  15     1258.54     1019.93    174.84 o
 -13  15  15     3643.23     3893.81    239.09 o
 -12  15  15     3116.78     3714.70    241.13 o
 -11  15  15      195.06      -47.27    135.07 o
 -10  15  15     3228.53     3423.75    192.11 o
  -9  15  15      456.65      415.78    136.16 o
  -8  15  15      108.58      148.58    131.33 o
  -7  15  15     1798.58     1742.49    161.42 o
  -6  15  15     3112.67     2969.20    171.60 o
  -5  15  15      408.01      289.38    121.57 o
  -4  15  15      271.38      274.03    112.58 o
  -3  15  15      604.74      546.96    117.69 o
  -2  15  15     1378.38     1391.17    139.95 o
  -1  15  15      197.22      207.60     86.51 o
   0  15  15        4.82      -68.45     87.35 o
   1  15  15      237.64      188.01     90.57 o
   2  15  15     1402.87     1224.09    112.18 o
   3  15  15      551.39      453.16     96.92 o
   4  15  15      211.86      -13.06    104.18 o
   5  15  15      418.71      234.15    114.43 o
   6  15  15     3063.12     3294.42    165.61 o
   7  15  15     1847.66     2074.90    147.19 o
   8  15  15       88.11        9.87    120.06 o
   9  15  15      395.88      156.95    127.90 o
  10  15  15     3014.54     2682.01    161.23 o
  11  15  15      192.27      359.70    127.23 o
  12  15  15     3137.78     3200.35    183.89 o
  13  15  15     3608.64     3628.55    219.09 o
 -12  16  15     4230.30     4098.76    240.25 o
 -11  16  15      386.60      560.39    148.95 o
 -10  16  15      328.90      167.86    142.05 o
  -9  16  15       76.37       58.04    152.83 o
  -8  16  15     1877.58     1699.43    170.30 o
  -7  16  15      504.42      169.97    138.32 o
  -6  16  15     6834.03     6516.07    232.67 o
  -5  16  15     1215.56     1239.02    142.45 o
  -4  16  15     5682.08     5930.00    219.65 o
  -3  16  15     1970.46     2062.56    147.83 o
  -2  16  15     1490.84     1404.28    139.89 o
  -1  16  15      620.73      718.20    103.04 o
   0  16  15     2563.81     2546.22    136.58 o
   1  16  15      652.53      603.21    106.84 o
   2  16  15     1557.24     1314.61    115.08 o
   3  16  15     2078.41     2225.65    130.61 o
   4  16  15     5697.58     5622.34    198.95 o
   5  16  15     1196.92     1427.81    142.17 o
   6  16  15     6883.52     6614.23    211.90 o
   7  16  15      504.58      417.95    126.25 o
   8  16  15     1685.82     1199.86    159.92 o
   9  16  15       85.25      171.65    147.90 o
  10  16  15      246.70      199.42    133.54 o
  11  16  15      369.68      109.71    157.45 o
  12  16  15     4391.07     4697.98    264.84 o
 -11  17  15     6901.46     6982.27    283.06 o
 -10  17  15     1418.45     1489.99    182.41 o
  -9  17  15     1220.33     1242.06    176.89 o
  -8  17  15      171.25      203.89    153.50 o
  -7  17  15     2971.55     2655.43    188.85 o
  -6  17  15     2971.62     3313.66    193.43 o
  -5  17  15      488.87      530.37    132.69 o
  -4  17  15     1068.30      984.55    163.53 o
  -3  17  15     1059.87     1014.57    141.35 o
  -2  17  15     3982.99     3659.74    184.80 o
  -1  17  15      785.41      764.67    110.87 o
   0  17  15      530.51      407.93    111.15 o
   1  17  15      809.64      706.43    118.61 o
   2  17  15     3966.83     3708.69    155.84 o
   3  17  15     1039.70     1439.65    125.49 o
   4  17  15     1051.85     1248.72    136.77 o
   5  17  15      536.41      530.88    134.85 o
   6  17  15     2810.37     2905.51    181.89 o
   7  17  15     2880.63     2838.27    196.22 o
   8  17  15      156.38      370.25    148.81 o
   9  17  15     1143.50     1595.80    212.78 o
  10  17  15     1512.79     1882.14    223.26 o
  11  17  15     6876.05     6761.59    359.09 o
  -9  18  15       67.08      114.13    155.50 o
  -8  18  15      579.27      672.47    166.19 o
  -7  18  15     2991.32     2914.12    280.21 o
  -6  18  15      715.24      567.49    183.18 o
  -5  18  15      775.95      811.85    149.34 o
  -4  18  15      899.94      857.32    149.86 o
  -3  18  15     3092.39     3003.25    183.65 o
  -2  18  15      488.00      306.41    134.44 o
  -1  18  15     4059.62     3882.64    161.53 o
   0  18  15     1727.77     1875.48    135.85 o
   1  18  15     4047.74     4073.01    171.96 o
   2  18  15      448.69      371.45    116.56 o
   3  18  15     3087.60     3257.24    165.20 o
   4  18  15      746.67      694.14    146.86 o
   5  18  15      860.58     1014.77    158.83 o
   6  18  15      657.84      790.71    183.82 o
   7  18  15     2916.15     2437.75    254.56 o
   8  18  15      638.08      559.07    199.43 o
   9  18  15       51.87      -25.57    191.62 o
  -7  19  15        9.85       98.10    177.50 o
  -6  19  15      363.02      348.06    165.91 o
  -5  19  15      305.79      264.28    149.81 o
  -4  19  15      207.66       26.57    136.63 o
  -3  19  15      653.79      542.53    149.91 o
  -2  19  15     2166.31     2256.13    179.32 o
  -1  19  15     1197.13     1249.53    125.94 o
   0  19  15      984.30     1053.47    129.53 o
   1  19  15     1081.67     1196.63    138.30 o
   2  19  15     1980.04     2071.50    167.32 o
   3  19  15      723.32      519.05    136.90 o
   4  19  15      271.50      272.42    138.90 o
   5  19  15      253.28      177.05    164.40 o
   6  19  15      351.95      433.28    190.29 o
   7  19  15        9.40     -216.15    216.15 o
  -3  20  15      305.82      313.65    157.91 o
  -2  20  15     1740.48     1459.69    175.54 o
  -1  20  15      385.54      272.99    134.05 o
   0  20  15      670.18      703.49    134.97 o
   1  20  15      349.25      359.58    131.93 o
   2  20  15     1860.62     1647.31    165.33 o
   3  20  15      437.86      214.13    173.06 o
   0   0  16    24674.06    20321.92    392.75 o
   0   1  16    27960.23    27962.78    239.88 o
   1   1  16      247.77      561.34     44.49 o
  -1   2  16      171.84       35.33     41.35 o
   0   2  16    30905.20    30624.77    248.11 o
   1   2  16      263.83      223.84     43.32 o
   2   2  16     3815.80     3741.40     74.45 o
  -2   3  16    11784.83    11270.10    135.26 o
  -1   3  16    38336.62    38688.01    319.55 o
   0   3  16    28461.09    27874.79    236.63 o
   1   3  16    38168.83    38320.34    312.36 o
   2   3  16    11527.68    10806.98    128.55 o
   3   3  16     3653.41     3258.55     75.30 o
  -3   4  16     6105.96     5990.35    115.32 o
  -2   4  16    17506.65    17326.93    214.74 o
  -1   4  16     1909.76     1860.93     58.96 o
   0   4  16     2194.78     2161.95     61.92 o
   1   4  16     1780.22     1712.61     53.75 o
   2   4  16    18222.93    18223.15    177.67 o
   3   4  16     6020.25     5847.98     91.75 o
   4   4  16     6149.75     6302.68    116.62 o
  -4   5  16    37732.80    36547.60    356.47 o
  -3   5  16     1553.20     1576.05     73.24 o
  -2   5  16     9976.80     9643.83    151.21 o
  -1   5  16     1416.16     1599.81     67.26 o
   0   5  16      629.93      548.95     51.49 o
   1   5  16     1667.50     1861.85     60.38 o
   2   5  16    10039.59    10018.75    120.61 o
   3   5  16     1493.90     1554.23     58.92 o
   4   5  16    37436.57    36298.29    347.06 o
   5   5  16    28881.79    28130.83    296.34 o
  -5   6  16     7321.36     7471.91    149.49 o
  -4   6  16    16458.35    16636.65    205.58 o
  -3   6  16     6632.70     6927.29    125.97 o
  -2   6  16    18201.45    17630.16    202.57 o
  -1   6  16     9561.90     9520.18    165.98 o
   0   6  16      247.35      186.06     51.41 o
   1   6  16     9239.28     9290.49    126.11 o
   2   6  16    17430.15    16734.62    178.50 o
   3   6  16     6696.06     6940.66    113.71 o
   4   6  16    16423.65    16335.29    195.75 o
   5   6  16     7432.80     7514.89    140.37 o
   6   6  16     2738.84     2809.23    104.92 o
  -6   7  16     1404.42     1400.93     88.27 o
  -5   7  16    29668.91    29714.21    336.84 o
  -4   7  16    11633.13    11810.20    176.13 o
  -3   7  16     6134.45     5900.87    116.28 o
  -2   7  16     6850.52     6772.11    121.98 o
  -1   7  16     8513.50     7854.09    137.99 o
   0   7  16     1053.59     1154.21     63.95 o
   1   7  16     8562.14     8028.52    139.52 o
   2   7  16     6685.37     6658.25    111.24 o
   3   7  16     6170.60     5959.65    104.78 o
   4   7  16    11192.22    11164.37    161.61 o
   5   7  16    29357.84    28884.42    306.72 o
   6   7  16     1432.27     1426.22     86.18 o
   7   7  16      117.19      176.49     73.89 o
  -7   8  16    14060.35    14018.39    232.98 o
  -6   8  16     4232.64     4201.54    129.64 o
  -5   8  16     1739.30     1715.81     95.32 o
  -4   8  16     6998.98     7448.37    155.71 o
  -3   8  16    17247.55    17740.78    220.31 o
  -2   8  16    10335.25    10391.83    152.51 o
  -1   8  16       69.90      106.52     60.39 o
   0   8  16      893.47      977.40     71.69 o
   1   8  16       82.09      116.55     59.18 o
   2   8  16     9708.09     9725.63    162.44 o
   3   8  16    17677.18    18306.58    214.89 o
   4   8  16     7103.95     7204.41    138.64 o
   5   8  16     1747.17     1991.16     82.75 o
   6   8  16     4664.02     4786.61    124.90 o
   7   8  16    14250.32    14286.30    224.11 o
   8   8  16    13907.70    14084.65    229.90 o
  -8   9  16      327.40      207.36     90.13 o
  -7   9  16     3835.89     4011.10    140.75 o
  -6   9  16      707.98      669.75     89.47 o
  -5   9  16     1463.31     1558.59    101.02 o
  -4   9  16     1409.45     1334.70     91.04 o
  -3   9  16     7323.48     7604.22    156.13 o
  -2   9  16    10828.60    10492.07    182.63 o
  -1   9  16    11197.60    10963.53    183.43 o
   0   9  16     4834.68     4495.67    116.51 o
   1   9  16    11414.55    11452.94    176.38 o
   2   9  16    10897.14    10695.72    171.22 o
   3   9  16     6804.19     7042.13    135.59 o
   4   9  16     1351.60     1280.26     69.93 o
   5   9  16     1485.74     1360.13     82.50 o
   6   9  16      648.18      630.40     76.50 o
   7   9  16     3928.07     4021.69    124.52 o
   8   9  16      248.72       65.26     76.22 o
   9   9  16     3829.47     3622.64    139.97 o
  -9  10  16     8298.07     8459.95    203.89 o
  -8  10  16     2621.66     2450.27    127.64 o
  -7  10  16     6399.48     6251.92    171.28 o
  -6  10  16      549.44      607.24     97.96 o
  -5  10  16     2576.24     2407.59    122.16 o
  -4  10  16       70.54      -39.19     79.89 o
  -3  10  16     1402.44     1489.07     98.69 o
  -2  10  16     3690.33     4099.48    122.68 o
  -1  10  16    13045.82    12659.70    197.80 o
   0  10  16    15206.46    15293.38    216.41 o
   1  10  16    12944.25    13198.60    197.16 o
   2  10  16     3549.57     3620.60    110.53 o
   3  10  16     1204.86     1129.47     79.02 o
   4  10  16      113.80      134.38     62.75 o
   5  10  16     2423.85     2407.01     93.36 o
   6  10  16      432.61      484.69     81.16 o
   7  10  16     6498.14     6290.97    157.38 o
   8  10  16     2685.41     2796.15    115.90 o
   9  10  16     7989.06     8236.37    187.80 o
  10  10  16      372.38      308.31     89.71 o
 -10  11  16     1434.08     1317.64    118.87 o
  -9  11  16     8258.66     7982.84    212.52 o
  -8  11  16     4190.55     4063.27    162.87 o
  -7  11  16     8350.02     8264.01    208.91 o
  -6  11  16     7969.09     7881.69    196.10 o
  -5  11  16     4318.49     4282.26    148.07 o
  -4  11  16      977.55      851.87    101.67 o
  -3  11  16     4871.96     4903.38    155.56 o
  -2  11  16     6136.36     5937.55    165.11 o
  -1  11  16      479.56      341.29     78.02 o
   0  11  16     1462.46     1384.72     94.22 o
   1  11  16      505.94      552.50     79.39 o
   2  11  16     5934.59     5528.89    135.12 o
   3  11  16     5002.42     5121.17    121.47 o
   4  11  16     1074.38     1020.82     77.06 o
   5  11  16     4029.92     3988.04    127.65 o
   6  11  16     7974.73     7885.57    167.28 o
   7  11  16     8518.39     8320.87    195.17 o
   8  11  16     4070.08     3898.32    140.19 o
   9  11  16     8040.29     7907.15    191.31 o
  10  11  16     1432.07     1714.62    116.02 o
  11  11  16      625.07      421.60    105.03 o
 -11  12  16      569.89      286.08    119.25 o
 -10  12  16     5501.91     5331.14    188.97 o
  -9  12  16     4774.64     4915.46    192.02 o
  -8  12  16     3576.78     3270.67    162.52 o
  -7  12  16     1738.09     1658.41    131.80 o
  -6  12  16     1986.84     1658.53    123.73 o
  -5  12  16     1543.98     1551.77    114.68 o
  -4  12  16      610.28      464.48     98.41 o
  -3  12  16     7813.21     8186.47    196.99 o
  -2  12  16     1869.19     2218.90    119.29 o
  -1  12  16     4079.60     4205.54    135.40 o
   0  12  16    16105.93    16313.79    240.21 o
   1  12  16     4197.54     4376.99    142.53 o
   2  12  16     1879.21     2322.64    107.53 o
   3  12  16     7568.33     7800.98    156.32 o
   4  12  16      585.08      493.15     84.14 o
   5  12  16     1586.17     1790.31    109.27 o
   6  12  16     1938.63     1843.45    101.15 o
   7  12  16     1661.30     1755.92    108.12 o
   8  12  16     3666.08     3461.48    142.15 o
   9  12  16     4861.16     4976.84    159.45 o
  10  12  16     5552.12     5476.34    169.59 o
  11  12  16      531.25      455.00    108.64 o
  12  12  16     1646.24     1586.52    144.36 o
 -12  13  16     1389.61     1379.83    162.55 o
 -11  13  16     1012.51      776.83    135.30 o
 -10  13  16     4223.62     4047.28    188.49 o
  -9  13  16     1419.96     1349.99    146.37 o
  -8  13  16     1531.21     1581.43    147.52 o
  -7  13  16     7717.85     8086.68    236.27 o
  -6  13  16       58.46       71.83    102.54 o
  -5  13  16      781.93      585.73    106.83 o
  -4  13  16     1893.28     1562.21    119.30 o
  -3  13  16     4254.61     4415.60    160.08 o
  -2  13  16     1646.75     1829.27    124.30 o
  -1  13  16     1891.34     1843.60    104.84 o
   0  13  16      886.48      989.89     96.38 o
   1  13  16     2021.30     1995.15    106.46 o
   2  13  16     1678.86     1764.12    103.82 o
   3  13  16     4037.69     4308.25    135.69 o
   4  13  16     1818.30     1891.60    131.06 o
   5  13  16      753.97      734.40    104.08 o
   6  13  16       73.13       94.86    100.51 o
   7  13  16     7540.59     7227.85    183.47 o
   8  13  16     1600.61     1744.33    121.33 o
   9  13  16     1542.35     1630.23    121.08 o
  10  13  16     4171.11     4082.28    172.33 o
  11  13  16     1113.98     1008.05    130.17 o
  12  13  16     1401.90     1326.18    151.40 o
  13  13  16     4117.31     3929.74    212.48 o
 -13  14  16      231.28       37.86    150.26 o
 -12  14  16       52.29      -47.13    141.12 o
 -11  14  16      244.49      209.34    130.64 o
 -10  14  16      130.19       74.60    124.11 o
  -9  14  16     1138.13      811.21    140.36 o
  -8  14  16      197.30      318.38    126.87 o
  -7  14  16     3569.07     3818.89    180.70 o
  -6  14  16    10379.96    10587.37    271.27 o
  -5  14  16     1410.88     1529.08    139.09 o
  -4  14  16     4303.46     4426.90    167.13 o
  -3  14  16     9229.31     9007.85    223.09 o
  -2  14  16      728.77      882.71    111.60 o
  -1  14  16     1870.96     1725.74    106.06 o
   0  14  16       70.46      106.50     83.28 o
   1  14  16     1932.79     1812.28    110.53 o
   2  14  16      633.52      472.09     90.68 o
   3  14  16     9187.52     9255.47    198.10 o
   4  14  16     4363.70     4545.83    169.28 o
   5  14  16     1507.56     1389.90    128.89 o
   6  14  16    10196.00    10340.70    255.50 o
   7  14  16     3432.08     3838.25    167.20 o
   8  14  16      220.80      125.67    104.96 o
   9  14  16     1151.41      921.41    119.84 o
  10  14  16      100.28      -28.40    113.40 o
  11  14  16      245.22      197.31    119.88 o
  12  14  16       43.91       93.14    120.01 o
  13  14  16      251.74      308.75    132.12 o
  14  14  16     2452.37     2251.63    245.09 o
 -13  15  16     4173.71     4321.67    250.26 o
 -12  15  16     2894.03     2776.45    204.44 o
 -11  15  16     3607.50     3307.57    199.39 o
 -10  15  16      883.22      869.41    145.41 o
  -9  15  16      309.67      330.95    137.37 o
  -8  15  16     4702.52     4195.72    210.17 o
  -7  15  16      156.20      158.64    149.31 o
  -6  15  16     1171.40     1095.10    143.99 o
  -5  15  16      692.79      496.67    124.94 o
  -4  15  16     2511.39     2638.70    159.44 o
  -3  15  16     1137.92     1203.52    128.70 o
  -2  15  16     2080.69     1938.95    133.72 o
  -1  15  16     1912.88     1881.48    110.94 o
   0  15  16       74.44       33.62     89.97 o
   1  15  16     1777.15     1896.60    118.06 o
   2  15  16     2248.77     2116.15    127.16 o
   3  15  16     1172.94     1039.32    106.15 o
   4  15  16     2370.82     2478.92    146.16 o
   5  15  16      746.96      651.06    123.92 o
   6  15  16     1064.76     1022.79    131.82 o
   7  15  16      141.87      127.85    115.64 o
   8  15  16     4485.03     4349.63    247.61 o
   9  15  16      272.69      265.47    121.71 o
  10  15  16      907.74      853.01    132.07 o
  11  15  16     3921.66     3679.14    194.78 o
  12  15  16     2711.97     2547.67    170.71 o
  13  15  16     4354.75     4383.30    211.09 o
 -12  16  16     2229.74     1676.30    197.21 o
 -11  16  16     3792.05     3911.91    213.66 o
 -10  16  16     3738.29     3536.90    207.91 o
  -9  16  16       41.81      282.89    141.47 o
  -8  16  16      798.41      522.40    146.79 o
  -7  16  16     3928.36     4377.02    214.90 o
  -6  16  16     1041.25      922.89    144.86 o
  -5  16  16     2611.94     2806.06    170.70 o
  -4  16  16      589.52      461.73    126.64 o
  -3  16  16     2966.93     3227.90    166.56 o
  -2  16  16     2873.14     2475.44    161.07 o
  -1  16  16     1212.04     1054.06    107.88 o
   0  16  16        2.47      107.17    100.25 o
   1  16  16     1330.83     1341.70    118.68 o
   2  16  16     2727.61     2988.86    136.80 o
   3  16  16     3045.76     3192.94    158.94 o
   4  16  16      556.63      733.73    125.39 o
   5  16  16     2651.73     2911.48    164.39 o
   6  16  16     1102.39      869.23    134.84 o
   7  16  16     3933.92     3869.97    187.63 o
   8  16  16      743.64      570.38    136.59 o
   9  16  16       58.70     -143.27    146.79 o
  10  16  16     3555.37     3624.37    241.98 o
  11  16  16     3828.40     4367.27    216.76 o
  12  16  16     2265.00     2045.42    203.39 o
 -10  17  16      628.53      660.34    162.69 o
  -9  17  16      501.46      615.88    162.94 o
  -8  17  16     3231.97     3230.55    206.78 o
  -7  17  16     3031.04     2975.05    199.80 o
  -6  17  16     1318.61     1042.20    154.80 o
  -5  17  16     3510.57     3686.32    188.21 o
  -4  17  16     3818.97     3985.24    197.63 o
  -3  17  16      128.97      -82.93    122.09 o
  -2  17  16     4671.21     4798.20    199.62 o
  -1  17  16      774.98      765.35    108.43 o
   0  17  16      569.76      427.77    110.40 o
   1  17  16      805.85      755.55    118.84 o
   2  17  16     4908.27     4940.88    185.43 o
   3  17  16      112.32      244.02    111.05 o
   4  17  16     3803.02     3431.24    178.91 o
   5  17  16     3582.70     3921.99    190.86 o
   6  17  16     1371.90     1516.90    150.38 o
   7  17  16     2983.96     2733.52    196.26 o
   8  17  16     3381.71     3325.25    249.57 o
   9  17  16      455.49      523.13    161.68 o
  10  17  16      690.15      702.21    193.97 o
  -9  18  16      844.27      851.20    425.87 o
  -8  18  16     1348.73     1313.15    180.26 o
  -7  18  16      743.01      914.21    171.94 o
  -6  18  16      197.46      291.92    152.89 o
  -5  18  16     1577.97     1394.72    163.77 o
  -4  18  16      187.43      200.78    137.90 o
  -3  18  16      188.68      188.17    135.63 o
  -2  18  16     2620.18     2386.68    173.68 o
  -1  18  16     1524.46     1396.17    135.39 o
   0  18  16      166.65       88.59    108.35 o
   1  18  16     1356.14     1233.47    158.39 o
   2  18  16     2590.03     2725.51    166.73 o
   3  18  16      207.71       97.24    116.67 o
   4  18  16      197.38      356.30    139.02 o
   5  18  16     1463.29     1487.01    173.54 o
   6  18  16      210.72       53.74    147.07 o
   7  18  16      696.71      639.41    199.44 o
   8  18  16     1409.88     1683.84    231.87 o
   9  18  16      860.47      262.72    315.22 o
  -6  19  16      611.17      552.20    169.62 o
  -5  19  16      646.21      423.20    155.25 o
  -4  19  16      169.18       -9.75    139.55 o
  -3  19  16       48.31       94.36    142.48 o
  -2  19  16      207.34      165.19    143.12 o
  -1  19  16     4542.84     4679.07    213.49 o
   0  19  16      198.05      172.90    112.77 o
   1  19  16     4636.14     4886.98    220.92 o
   2  19  16      123.99       40.67    130.30 o
   3  19  16       50.35        4.21    147.34 o
   4  19  16      121.71       77.77    138.73 o
   5  19  16      571.28      744.63    181.17 o
   6  19  16      655.93      761.19    189.11 o
  -2  20  16      967.08      684.54    211.36 o
  -1  20  16       80.67       30.42    152.31 o
   0  20  16       20.59      -21.91    121.35 o
   1  20  16       90.40       26.64    129.07 o
   2  20  16     1018.72      596.72    186.64 o
   0   1  17    40028.79    41441.87    334.95 o
   1   1  17    10101.47    10347.24    118.67 o
  -1   2  17     9707.79     9766.44    117.52 o
   0   2  17    38749.12    38339.60    297.79 o
   1   2  17     9739.17     9871.10    121.87 o
   2   2  17     9284.99     8612.06    112.29 o
  -2   3  17     4629.41     4677.79     91.81 o
  -1   3  17    16991.90    16725.69    170.96 o
   0   3  17    12887.59    13144.58    138.14 o
   1   3  17    16821.84    16936.76    167.40 o
   2   3  17     4731.41     4958.21     89.38 o
   3   3  17    30315.23    30208.87    264.70 o
  -3   4  17    18569.35    18396.15    212.01 o
  -2   4  17      930.93      929.40     64.42 o
  -1   4  17     6419.24     6224.29     99.96 o
   0   4  17     6156.60     6520.65     97.48 o
   1   4  17     6919.12     6792.83     96.00 o
   2   4  17      960.52     1002.18     51.55 o
   3   4  17    18359.24    18322.20    181.52 o
   4   4  17     1382.26     1449.51     67.47 o
  -4   5  17     7122.93     6668.17    126.39 o
  -3   5  17    15232.55    14468.59    194.04 o
  -2   5  17     9827.21     9240.22    155.54 o
  -1   5  17     3035.11     3317.11     88.41 o
   0   5  17      683.23      688.97     46.19 o
   1   5  17     3339.91     3497.06     72.29 o
   2   5  17     9818.01     9295.93    116.04 o
   3   5  17    15495.35    14866.50    160.75 o
   4   5  17     7193.49     7009.06    120.56 o
   5   5  17    26901.66    26673.73    288.97 o
  -5   6  17     9500.81     9893.00    173.00 o
  -4   6  17    11789.93    11868.94    168.50 o
  -3   6  17    10944.06    10407.60    156.56 o
  -2   6  17    15112.53    14770.00    193.04 o
  -1   6  17     7339.87     6836.83    118.73 o
   0   6  17     5607.87     5635.54    111.12 o
   1   6  17     7411.91     7120.14    106.14 o
   2   6  17    15526.71    15048.63    161.84 o
   3   6  17    11307.74    10951.44    138.73 o
   4   6  17    11979.64    11798.25    165.93 o
   5   6  17     9266.58     9608.95    164.47 o
   6   6  17     3914.87     3734.93    117.09 o
  -6   7  17    14348.38    13994.66    214.56 o
  -5   7  17    12484.01    12583.33    206.14 o
  -4   7  17    13179.46    12926.12    203.50 o
  -3   7  17    13054.84    12516.56    173.21 o
  -2   7  17     6191.63     6037.59    120.59 o
  -1   7  17     3356.44     3522.91     96.29 o
   0   7  17     8601.21     8521.61    138.71 o
   1   7  17     3638.70     3657.90     99.30 o
   2   7  17     6188.34     6096.44    118.09 o
   3   7  17    13132.86    12764.77    161.31 o
   4   7  17    13221.04    13059.10    179.94 o
   5   7  17    13150.18    13074.13    185.09 o
   6   7  17    14838.21    14526.03    215.45 o
   7   7  17    16948.12    16959.65    242.00 o
  -7   8  17     3242.59     3157.49    128.57 o
  -6   8  17     3097.48     3242.11    119.43 o
  -5   8  17      131.30       38.16     72.04 o
  -4   8  17     1499.44     1425.97     95.06 o
  -3   8  17     4487.97     4715.98    130.61 o
  -2   8  17    15894.94    15307.66    203.52 o
  -1   8  17    20865.13    20268.11    247.01 o
   0   8  17       65.24      -54.34     59.66 o
   1   8  17    20905.31    20623.67    246.06 o
   2   8  17    16173.71    15572.77    197.50 o
   3   8  17     4096.51     4431.31    106.68 o
   4   8  17     1563.99     1559.23     78.97 o
   5   8  17      179.05      171.18     62.57 o
   6   8  17     3568.31     3818.07    121.60 o
   7   8  17     3278.71     3144.60    127.31 o
   8   8  17     3004.73     2744.82    126.52 o
  -8   9  17     1876.74     2143.13    120.91 o
  -7   9  17     1076.96     1044.81    102.87 o
  -6   9  17     5380.88     5552.95    158.63 o
  -5   9  17     2620.11     2567.71    117.74 o
  -4   9  17     3536.25     3720.58    128.85 o
  -3   9  17       59.36      -71.38     71.38 o
  -2   9  17     4808.03     4441.44    118.21 o
  -1   9  17     2556.61     2470.60     96.44 o
   0   9  17    27848.90    26843.73    308.88 o
   1   9  17     2388.58     2435.27     94.96 o
   2   9  17     4710.89     4818.80    120.85 o
   3   9  17       96.48      -57.03     60.44 o
   4   9  17     3462.25     3526.24    107.29 o
   5   9  17     2594.20     2543.23     99.81 o
   6   9  17     5625.25     5430.37    141.92 o
   7   9  17     1037.94     1096.11     90.63 o
   8   9  17     1844.48     1941.55    108.27 o
   9   9  17     1065.44     1258.92    109.20 o
  -9  10  17     1111.65     1011.18    109.28 o
  -8  10  17     7396.60     7467.30    194.14 o
  -7  10  17     3492.53     3122.99    140.80 o
  -6  10  17     3008.81     3044.26    135.20 o
  -5  10  17     4455.70     4446.64    147.24 o
  -4  10  17     4350.74     4473.93    142.51 o
  -3  10  17     1474.50     1399.30     99.36 o
  -2  10  17    12242.93    12238.38    203.81 o
  -1  10  17      296.00      391.22     76.22 o
   0  10  17    23658.83    23924.79    347.14 o
   1  10  17      335.14      426.47     78.06 o
   2  10  17    12425.64    12385.26    191.49 o
   3  10  17     1544.64     1599.10     92.91 o
   4  10  17     4418.52     4582.48    122.47 o
   5  10  17     4278.84     4352.83    116.45 o
   6  10  17     2964.97     3210.62    117.61 o
   7  10  17     3584.74     3410.13    129.13 o
   8  10  17     7649.02     7244.08    168.95 o
   9  10  17     1196.73      944.01    100.13 o
  10  10  17    25067.68    24771.95    344.02 o
 -10  11  17     3380.46     3402.17    152.42 o
  -9  11  17     8224.22     8321.89    218.88 o
  -8  11  17     5219.32     5188.80    179.50 o
  -7  11  17    12123.93    11761.68    252.20 o
  -6  11  17     1553.86     1696.80    118.91 o
  -5  11  17     2158.06     2161.15    125.30 o
  -4  11  17     9836.85     9476.02    231.45 o
  -3  11  17     5810.88     5702.75    165.93 o
  -2  11  17      267.17      206.64     88.07 o
  -1  11  17     4648.16     4686.90    139.68 o
   0  11  17     8591.68     8966.34    182.78 o
   1  11  17     4691.83     4680.30    135.72 o
   2  11  17      249.42      339.79     74.90 o
   3  11  17     5599.79     5716.05    140.37 o
   4  11  17     9670.61     9381.70    198.21 o
   5  11  17     2102.99     2244.34    109.79 o
   6  11  17     1468.88     1353.26     95.50 o
   7  11  17    12176.04    12318.24    219.91 o
   8  11  17     5165.87     5060.44    155.65 o
   9  11  17     8317.65     8199.68    195.35 o
  10  11  17     3459.22     3629.00    179.94 o
  11  11  17     2327.80     2154.06    139.12 o
 -11  12  17     2059.15     1960.67    149.11 o
 -10  12  17     2055.43     2371.67    147.62 o
  -9  12  17     3518.48     4026.89    176.85 o
  -8  12  17     1857.04     1918.81    179.45 o
  -7  12  17     4992.35     5177.87    184.38 o
  -6  12  17     2362.16     2305.23    136.02 o
  -5  12  17      254.56      316.49     95.79 o
  -4  12  17       11.68      -64.78     90.08 o
  -3  12  17     3302.49     3474.36    140.71 o
  -2  12  17     3837.45     3785.42    144.43 o
  -1  12  17     4464.86     4792.46    143.63 o
   0  12  17      100.78       61.27     79.65 o
   1  12  17     4684.54     5094.36    145.04 o
   2  12  17     4148.24     4411.85    132.72 o
   3  12  17     3056.25     2999.65    104.68 o
   4  12  17       10.56       26.03     88.09 o
   5  12  17      217.12       52.40     91.05 o
   6  12  17     2529.42     2455.50    117.47 o
   7  12  17     4963.16     5012.96    151.79 o
   8  12  17     1808.95     1836.91    118.20 o
   9  12  17     3650.17     3964.85    147.63 o
  10  12  17     2079.45     2406.87    131.63 o
  11  12  17     2151.33     2417.39    145.71 o
  12  12  17     1603.54     1196.21    148.70 o
 -12  13  17     2611.53     2727.11    189.17 o
 -11  13  17      603.29      336.49    128.75 o
 -10  13  17      678.01      510.70    128.25 o
  -9  13  17      674.56      639.42    131.15 o
  -8  13  17     7915.01     8366.95    253.31 o
  -7  13  17     2205.71     2224.63    144.72 o
  -6  13  17    10535.44    10134.29    244.17 o
  -5  13  17      490.43      430.66    105.95 o
  -4  13  17     7415.94     7542.23    232.18 o
  -3  13  17     1737.24     1735.82    125.77 o
  -2  13  17     3361.14     3845.77    154.52 o
  -1  13  17     1024.17      865.46     91.08 o
   0  13  17      387.67      218.28     86.29 o
   1  13  17      969.24      690.96     91.62 o
   2  13  17     3454.40     3654.54    129.21 o
   3  13  17     1621.35     1895.39    105.87 o
   4  13  17     7219.23     7131.92    214.82 o
   5  13  17      483.91      429.06    101.42 o
   6  13  17    10974.18    11114.27    250.21 o
   7  13  17     2389.07     2414.46    136.23 o
   8  13  17     7785.75     7988.33    202.47 o
   9  13  17      634.37      660.05    108.49 o
  10  13  17      683.26      616.10    124.68 o
  11  13  17      627.06      320.72    117.56 o
  12  13  17     2615.90     2680.90    184.19 o
  13  13  17      928.52      956.48    161.89 o
 -13  14  17      637.97      798.29    167.98 o
 -12  14  17     5950.35     5940.49    253.48 o
 -11  14  17     3708.56     3225.20    184.60 o
 -10  14  17     1069.66      898.69    142.60 o
  -9  14  17     1521.48     1567.13    155.63 o
  -8  14  17      615.00      419.82    133.05 o
  -7  14  17     1432.75     1247.61    143.19 o
  -6  14  17     2581.27     2652.31    164.50 o
  -5  14  17     8279.36     8282.56    239.62 o
  -4  14  17      488.20      545.97    111.27 o
  -3  14  17      407.87      211.24    103.18 o
  -2  14  17     2262.24     2378.42    137.54 o
  -1  14  17      848.11      539.41     89.67 o
   0  14  17      353.86      375.27     91.65 o
   1  14  17      857.80      664.50     97.16 o
   2  14  17     2258.86     2424.61    120.82 o
   3  14  17      370.02      315.01     90.05 o
   4  14  17      459.85      404.84    110.22 o
   5  14  17     8231.46     8709.07    236.13 o
   6  14  17     2429.68     2497.00    152.43 o
   7  14  17     1350.95     1259.56    130.90 o
   8  14  17      520.29      427.41    113.40 o
   9  14  17     1409.64     1376.51    128.99 o
  10  14  17     1061.45      998.26    133.82 o
  11  14  17     3637.42     3699.54    206.56 o
  12  14  17     6178.43     6599.15    255.84 o
  13  14  17      551.43      614.88    162.99 o
  14  14  17      468.30      229.32    162.37 o
 -13  15  17     1925.56     1939.52    207.85 o
 -12  15  17      101.02      154.37    154.10 o
 -11  15  17      707.58      705.96    146.72 o
 -10  15  17      517.56      449.36    137.91 o
  -9  15  17      920.26      845.98    146.89 o
  -8  15  17       60.14      -15.30    129.15 o
  -7  15  17     6043.51     5743.43    226.07 o
  -6  15  17      560.06      556.77    133.88 o
  -5  15  17     9559.93     9563.47    261.96 o
  -4  15  17      749.13      657.14    129.36 o
  -3  15  17     7933.59     7967.87    229.41 o
  -2  15  17      830.48      438.53    111.85 o
  -1  15  17      324.45      137.96     85.11 o
   0  15  17       20.54       -8.38     87.94 o
   1  15  17      319.19      220.66     95.01 o
   2  15  17      831.12      836.45    110.79 o
   3  15  17     8020.09     8580.97    204.98 o
   4  15  17      807.12      704.69    118.74 o
   5  15  17     9541.67    10184.12    261.73 o
   6  15  17      603.25      486.47    124.35 o
   7  15  17     6071.88     6199.02    214.06 o
   8  15  17       44.74       16.27    122.60 o
   9  15  17     1003.16      769.71    130.21 o
  10  15  17      481.96      413.06    129.18 o
  11  15  17      626.49      588.19    142.42 o
  12  15  17      110.13       -7.47    127.65 o
  13  15  17     2038.21     2148.52    196.15 o
 -11  16  17      335.47      294.86    151.53 o
 -10  16  17     1009.30      711.01    158.41 o
  -9  16  17     2352.42     2111.96    183.20 o
  -8  16  17      789.99      783.45    155.48 o
  -7  16  17      530.19      595.66    146.46 o
  -6  16  17      400.35      558.37    141.01 o
  -5  16  17     3630.35     3471.19    183.46 o
  -4  16  17      312.33      342.94    125.12 o
  -3  16  17     1086.08      815.11    130.40 o
  -2  16  17      723.28      466.28    121.92 o
  -1  16  17     2532.09     2270.02    125.10 o
   0  16  17     3098.34     2816.07    139.46 o
   1  16  17     2364.11     2490.70    133.76 o
   2  16  17      780.59      696.20    107.29 o
   3  16  17     1146.92     1085.80    120.34 o
   4  16  17      352.19      323.27    127.79 o
   5  16  17     3647.97     4050.74    184.79 o
   6  16  17      411.27      546.02    128.95 o
   7  16  17      490.80      568.81    135.70 o
   8  16  17      717.42      559.63    139.24 o
   9  16  17     2383.89     2672.78    196.81 o
  10  16  17      982.39      826.09    170.46 o
  11  16  17      358.71      287.68    145.70 o
 -10  17  17     1163.04     1015.14    172.53 o
  -9  17  17      500.47      495.81    159.10 o
  -8  17  17     1433.65      907.84    164.24 o
  -7  17  17     1348.05     1353.06    171.48 o
  -6  17  17     3826.12     3721.50    208.20 o
  -5  17  17      666.32      521.47    135.38 o
  -4  17  17     2951.34     3097.11    185.47 o
  -3  17  17     4036.77     4241.62    199.94 o
  -2  17  17      603.24      593.95    132.29 o
  -1  17  17      321.68      299.79    111.27 o
   0  17  17      602.27      637.17    112.88 o
   1  17  17      363.04      179.58    107.73 o
   2  17  17      651.65      476.28    115.10 o
   3  17  17     4003.92     4286.54    186.32 o
   4  17  17     3032.38     3331.66    180.25 o
   5  17  17      640.25      542.65    135.75 o
   6  17  17     3913.10     3979.10    189.98 o
   7  17  17     1451.78     1184.28    167.85 o
   8  17  17     1474.14     1577.20    184.35 o
   9  17  17      570.46      469.38    167.99 o
  10  17  17     1058.36      863.35    181.61 o
  -8  18  17     1239.36     1468.48    186.59 o
  -7  18  17      801.34      932.15    167.69 o
  -6  18  17      246.69      139.33    146.45 o
  -5  18  17      442.21      516.02    147.82 o
  -4  18  17       93.07        7.48    134.72 o
  -3  18  17     3642.86     3602.90    195.73 o
  -2  18  17     1746.76     1497.10    160.11 o
  -1  18  17     3221.46     3149.37    190.35 o
   0  18  17     1841.61     1778.90    134.55 o
   1  18  17     3356.16     2997.45    157.14 o
   2  18  17     1791.36     1916.87    150.57 o
   3  18  17     3470.11     3552.16    189.53 o
   4  18  17      122.68      173.51    132.14 o
   5  18  17      503.14      480.49    155.01 o
   6  18  17      199.30      -14.44    145.55 o
   7  18  17      753.13      851.59    167.62 o
   8  18  17     1207.11     1420.82    227.68 o
  -6  19  17      280.48      201.46    175.41 o
  -5  19  17      465.80      407.06    157.31 o
  -4  19  17      119.13      379.98    148.95 o
  -3  19  17      913.96      986.95    163.13 o
  -2  19  17      256.29      232.07    145.63 o
  -1  19  17      859.43      549.34    148.08 o
   0  19  17     2636.74     2094.41    144.52 o
   1  19  17      844.80      850.25    127.54 o
   2  19  17      241.88      -23.03    128.28 o
   3  19  17      773.98     1087.88    171.10 o
   4  19  17      115.50      197.82    144.27 o
   5  19  17      561.03      579.48    160.17 o
   6  19  17      277.69       65.49    175.87 o
   0   1  18     3285.94     3289.53     74.76 o
   1   1  18    93123.30    93704.17    680.95 o
  -1   2  18     9618.60     9663.03    115.26 o
   0   2  18        7.26       50.31     42.00 o
   1   2  18     8813.33     8570.88    116.33 o
   2   2  18    15576.78    14804.28    155.54 o
  -2   3  18    20146.88    19879.18    198.74 o
  -1   3  18      886.56     1093.20     53.23 o
   0   3  18      869.31     1173.28     51.77 o
   1   3  18      784.59      917.36     51.41 o
   2   3  18    20377.67    19807.35    193.08 o
   3   3  18     4278.77     4413.22     90.35 o
  -3   4  18    23238.20    23773.43    251.66 o
  -2   4  18    13594.81    13709.07    172.39 o
  -1   4  18     1642.10     1652.11     59.80 o
   0   4  18     2454.09     2664.24     64.78 o
   1   4  18     1572.48     1614.42     56.60 o
   2   4  18    13427.19    13188.96    147.35 o
   3   4  18    23166.10    23461.44    229.51 o
   4   4  18     3228.55     3538.24     90.94 o
  -4   5  18    21417.01    21556.61    243.33 o
  -3   5  18     1116.08      859.93     69.38 o
  -2   5  18     4679.24     4691.57    111.98 o
  -1   5  18     9360.65     9426.04    143.31 o
   0   5  18    29254.74    30238.09    269.05 o
   1   5  18     8808.46     8953.95    121.17 o
   2   5  18     4883.11     4724.30     84.78 o
   3   5  18     1321.76     1089.77     55.06 o
   4   5  18    21277.42    21466.68    228.02 o
   5   5  18      295.52      294.68     65.86 o
  -5   6  18     4045.23     4212.03    124.71 o
  -4   6  18    32097.95    31303.04    331.24 o
  -3   6  18    14123.31    13614.28    186.86 o
  -2   6  18      833.72      875.99     69.87 o
  -1   6  18      503.13      547.90     63.72 o
   0   6  18       28.40        5.36     52.35 o
   1   6  18      476.73      390.17     51.26 o
   2   6  18      966.37     1146.44     52.89 o
   3   6  18    13807.34    13673.49    163.28 o
   4   6  18    32306.84    31269.48    316.37 o
   5   6  18     4314.55     4459.65    114.46 o
   6   6  18    39002.64    38595.32    426.69 o
  -6   7  18     6680.66     6657.21    160.08 o
  -5   7  18     1075.71     1270.89     92.96 o
  -4   7  18     9196.67     9133.46    179.43 o
  -3   7  18    10588.40    11260.42    169.11 o
  -2   7  18      297.88      322.83     61.37 o
  -1   7  18     7749.02     8012.59    140.40 o
   0   7  18    24158.11    23668.87    274.44 o
   1   7  18     7298.53     7586.48    143.59 o
   2   7  18      273.07      287.65     55.47 o
   3   7  18    10748.87    11064.59    153.08 o
   4   7  18     9513.30     9575.04    158.26 o
   5   7  18      940.22     1093.60     82.24 o
   6   7  18     6838.80     6791.74    153.83 o
   7   7  18    12716.23    13207.06    214.15 o
  -7   8  18     3900.29     3846.29    139.14 o
  -6   8  18     3492.81     3345.84    123.70 o
  -5   8  18     1267.45     1079.71     90.64 o
  -4   8  18     1482.44     1414.53     92.54 o
  -3   8  18    13613.10    13172.34    194.59 o
  -2   8  18     3844.64     3891.30    114.75 o
  -1   8  18     7398.63     7064.21    149.96 o
   0   8  18     2130.96     2079.38     91.91 o
   1   8  18     7570.66     7276.22    149.20 o
   2   8  18     3518.29     3520.85    102.84 o
   3   8  18    13232.33    12912.31    186.82 o
   4   8  18     1446.19     1715.44     84.98 o
   5   8  18     1244.08     1237.38     86.43 o
   6   8  18     3692.75     3901.53    125.62 o
   7   8  18     4033.84     3860.62    135.20 o
   8   8  18     1326.78     1199.76    106.11 o
  -8   9  18    11206.18    11212.39    245.90 o
  -7   9  18     8482.94     8388.57    203.53 o
  -6   9  18     2068.63     2322.38    117.17 o
  -5   9  18     1922.93     2042.80    117.19 o
  -4   9  18     2116.21     2214.65    109.68 o
  -3   9  18     5332.44     5355.46    150.15 o
  -2   9  18     5260.19     5063.87    127.35 o
  -1   9  18     1215.37     1262.73     85.05 o
   0   9  18     8028.99     8488.88    167.74 o
   1   9  18     1260.89     1218.58     82.96 o
   2   9  18     5179.22     5061.23    127.46 o
   3   9  18     4926.75     5377.11    127.68 o
   4   9  18     2429.65     2640.21    114.09 o
   5   9  18     1692.37     1818.57     91.93 o
   6   9  18     1901.31     1940.45    111.92 o
   7   9  18     8498.49     8453.07    190.42 o
   8   9  18    11747.91    11692.86    217.57 o
   9   9  18     5320.50     5359.15    165.89 o
  -9  10  18     3238.39     3567.77    146.30 o
  -8  10  18     8824.87     8883.46    223.75 o
  -7  10  18     1843.30     1587.98    121.65 o
  -6  10  18     2908.45     2928.47    140.01 o
  -5  10  18     1723.58     1925.96    118.62 o
  -4  10  18      979.70      964.16     98.78 o
  -3  10  18     2403.06     2545.44    120.64 o
  -2  10  18     2391.80     2599.05    116.91 o
  -1  10  18     9382.48     8839.64    179.38 o
   0  10  18     2411.70     2665.80    111.08 o
   1  10  18     9451.58     9270.85    186.22 o
   2  10  18     2322.90     2540.72    104.10 o
   3  10  18     2334.45     2476.80    108.02 o
   4  10  18     1041.53      930.75     87.57 o
   5  10  18     1802.09     2059.59     93.03 o
   6  10  18     2795.68     2976.60    115.88 o
   7  10  18     1832.03     1690.31    105.72 o
   8  10  18     8973.24     8648.75    205.68 o
   9  10  18     3228.75     3301.40    138.27 o
  10  10  18     1035.75     1140.08    114.60 o
 -10  11  18     1112.70     1214.18    123.10 o
  -9  11  18     1994.38     2064.01    136.80 o
  -8  11  18     3500.07     3569.32    159.02 o
  -7  11  18     3362.99     3551.75    154.12 o
  -6  11  18     1391.59     1191.81    116.96 o
  -5  11  18     1254.39     1321.88    113.16 o
  -4  11  18       89.22      -36.81     87.73 o
  -3  11  18      471.76      517.53     95.67 o
  -2  11  18    12786.06    12559.98    237.16 o
  -1  11  18    14074.98    14222.72    221.83 o
   0  11  18     4089.22     3976.54    128.75 o
   1  11  18    13944.96    14097.46    223.68 o
   2  11  18    12854.06    12860.90    203.47 o
   3  11  18      443.44      335.42     80.28 o
   4  11  18       59.58       35.63     81.54 o
   5  11  18     1341.08     1346.55     97.76 o
   6  11  18     1430.26     1497.45     99.24 o
   7  11  18     3368.09     3352.75    128.55 o
   8  11  18     3375.04     3382.82    135.90 o
   9  11  18     2024.14     2056.30    122.61 o
  10  11  18     1124.54     1137.07    118.94 o
  11  11  18    18461.49    18560.59    315.65 o
 -11  12  18     1175.90      959.83    132.89 o
 -10  12  18      922.68      496.72    123.39 o
  -9  12  18     1271.46      965.08    140.01 o
  -8  12  18     4706.21     4850.03    187.85 o
  -7  12  18     1672.60     1493.90    130.29 o
  -6  12  18       14.22       18.04    100.87 o
  -5  12  18     8731.36     8845.26    219.00 o
  -4  12  18     3683.00     3503.75    146.60 o
  -3  12  18      494.44      585.28    100.29 o
  -2  12  18     4480.48     4587.44    171.32 o
  -1  12  18      689.55      735.15     94.07 o
   0  12  18       89.19       94.62     79.72 o
   1  12  18      652.55      938.64     91.26 o
   2  12  18     4402.90     4535.64    135.29 o
   3  12  18      540.16      550.97     80.68 o
   4  12  18     3763.32     3712.69    142.93 o
   5  12  18     8662.63     8943.71    220.87 o
   6  12  18       10.47      -82.24     88.86 o
   7  12  18     1806.86     1705.63    109.54 o
   8  12  18     4752.99     4760.74    156.05 o
   9  12  18     1255.00     1087.62    109.56 o
  10  12  18      842.38      818.54    108.64 o
  11  12  18     1158.22      987.06    128.88 o
  12  12  18     2949.03     2614.82    170.64 o
 -12  13  18     2508.21     2736.60    186.11 o
 -11  13  18     1813.61     1623.68    154.09 o
 -10  13  18     1094.12     1048.18    140.81 o
  -9  13  18      421.64      397.38    128.47 o
  -8  13  18     3354.55     3276.85    176.95 o
  -7  13  18     2092.72     1929.37    143.35 o
  -6  13  18      864.07      598.57    114.53 o
  -5  13  18     1482.05     1608.08    126.24 o
  -4  13  18    12874.39    12568.48    251.12 o
  -3  13  18      502.61      382.67    103.60 o
  -2  13  18     3002.85     2894.73    142.33 o
  -1  13  18     4066.17     3720.15    131.70 o
   0  13  18      136.52      222.21     87.82 o
   1  13  18     4218.80     4134.25    135.13 o
   2  13  18     2878.99     3037.33    120.78 o
   3  13  18      444.80      487.14     95.40 o
   4  13  18    12755.75    12524.07    252.77 o
   5  13  18     1550.86     1928.01    133.95 o
   6  13  18      862.24      657.18    115.18 o
   7  13  18     2198.49     2014.96    132.00 o
   8  13  18     3296.80     3589.88    146.98 o
   9  13  18      417.85      317.84    104.75 o
  10  13  18     1193.76     1105.17    122.29 o
  11  13  18     1836.83     2016.01    154.10 o
  12  13  18     2663.28     2709.85    185.38 o
  13  13  18      544.02      143.20    146.66 o
 -13  14  18     5222.19     4832.12    238.38 o
 -12  14  18     3192.02     3299.79    208.76 o
 -11  14  18      773.08      808.43    145.54 o
 -10  14  18     1288.19     1008.43    144.68 o
  -9  14  18     4186.79     3769.41    197.25 o
  -8  14  18     2210.45     1952.22    163.97 o
  -7  14  18     2497.17     2515.20    164.46 o
  -6  14  18      228.34      158.06    123.45 o
  -5  14  18      664.42      992.63    124.49 o
  -4  14  18     2545.05     2415.46    143.12 o
  -3  14  18     1160.63     1151.08    122.03 o
  -2  14  18     6058.58     6281.80    195.60 o
  -1  14  18     1152.75     1156.53    101.36 o
   0  14  18    12241.83    12501.21    245.78 o
   1  14  18     1155.77     1348.80    106.26 o
   2  14  18     6087.68     6427.58    170.07 o
   3  14  18     1312.65     1372.96    121.24 o
   4  14  18     2604.54     2415.75    144.36 o
   5  14  18      707.84      640.24    122.22 o
   6  14  18      223.17      386.70    118.73 o
   7  14  18     2454.48     2586.98    158.83 o
   8  14  18     2114.79     1997.93    154.83 o
   9  14  18     4324.96     3955.75    171.84 o
  10  14  18     1309.42     1265.61    140.25 o
  11  14  18      749.30      615.48    126.69 o
  12  14  18     3409.06     3599.74    202.38 o
  13  14  18     5202.36     5029.89    237.95 o
 -12  15  18     1109.02      932.90    170.62 o
 -11  15  18      866.28      967.91    150.56 o
 -10  15  18     1149.47      909.27    150.75 o
  -9  15  18      295.51      293.58    142.80 o
  -8  15  18     3343.09     3110.85    192.17 o
  -7  15  18      624.01      845.61    144.98 o
  -6  15  18     2645.86     2766.74    177.44 o
  -5  15  18     3742.86     3972.10    185.50 o
  -4  15  18     5568.19     5356.03    204.79 o
  -3  15  18     4180.92     4374.69    173.11 o
  -2  15  18     1146.18     1105.69    122.72 o
  -1  15  18      673.02      800.29    104.76 o
   0  15  18      293.30      192.40     93.44 o
   1  15  18      624.93      457.75    110.34 o
   2  15  18     1142.70      900.50    111.02 o
   3  15  18     4136.83     4175.79    173.36 o
   4  15  18     5558.80     5913.93    201.64 o
   5  15  18     3669.93     3883.40    177.75 o
   6  15  18     2662.86     3058.99    169.02 o
   7  15  18      716.59      823.73    134.19 o
   8  15  18     3405.51     3775.34    189.26 o
   9  15  18      212.20      -12.85    126.24 o
  10  15  18     1164.79     1001.96    147.15 o
  11  15  18      876.12     1004.28    149.78 o
  12  15  18     1199.41     1229.72    179.53 o
 -11  16  18      987.40      663.65    158.87 o
 -10  16  18       45.16     -138.33    138.33 o
  -9  16  18      449.91      432.40    148.89 o
  -8  16  18      457.33      562.85    151.73 o
  -7  16  18     3917.25     3960.46    210.71 o
  -6  16  18     6072.63     5923.83    230.56 o
  -5  16  18     2924.15     3287.11    179.90 o
  -4  16  18     2315.00     2263.96    161.78 o
  -3  16  18     4690.38     5070.21    196.43 o
  -2  16  18     2447.52     2550.04    158.90 o
  -1  16  18      620.49      449.89    108.11 o
   0  16  18     1698.83     1875.14    124.90 o
   1  16  18      643.49      577.50    107.12 o
   2  16  18     2474.46     2821.36    142.81 o
   3  16  18     4585.78     4502.83    191.12 o
   4  16  18     2429.84     2512.58    170.68 o
   5  16  18     2931.18     2920.00    168.53 o
   6  16  18     5890.93     5824.32    214.79 o
   7  16  18     4151.77     4325.93    194.37 o
   8  16  18      476.34      614.07    140.47 o
   9  16  18      451.21      216.41    147.46 o
  10  16  18       20.22       86.96    157.63 o
  11  16  18     1027.69      929.25    158.23 o
 -10  17  18     3259.41     2892.86    208.94 o
  -9  17  18      450.22      444.90    159.38 o
  -8  17  18      800.18      496.22    159.41 o
  -7  17  18      128.69      127.52    145.86 o
  -6  17  18       35.28     -133.64    133.64 o
  -5  17  18      859.12      935.12    144.56 o
  -4  17  18      191.00       77.84    128.09 o
  -3  17  18      799.47      750.24    143.62 o
  -2  17  18      888.98      477.65    132.75 o
  -1  17  18     1504.32     1371.62    151.64 o
   0  17  18     6896.67     7160.86    216.80 o
   1  17  18     1445.64     1522.82    136.78 o
   2  17  18      843.91      576.17    117.28 o
   3  17  18      711.11      714.77    128.18 o
   4  17  18      218.60      111.32    131.31 o
   5  17  18      833.53      706.75    142.38 o
   6  17  18       30.16       37.85    129.57 o
   7  17  18      124.14       72.92    136.04 o
   8  17  18      784.64      858.64    174.37 o
   9  17  18      420.31      196.74    165.40 o
  10  17  18     3199.99     3174.67    224.98 o
  -8  18  18       88.52      165.63    157.48 o
  -7  18  18      917.71     1166.02    175.23 o
  -6  18  18     4203.84     3993.12    222.75 o
  -5  18  18      820.13      811.10    156.11 o
  -4  18  18      960.53      846.11    154.24 o
  -3  18  18      782.08      570.05    146.40 o
  -2  18  18     1109.36     1298.33    188.00 o
  -1  18  18      111.48       57.95    132.18 o
   0  18  18     3237.43     3277.65    157.43 o
   1  18  18      114.13       32.24    109.57 o
   2  18  18     1137.00     1170.70    138.73 o
   3  18  18      879.89      814.85    150.73 o
   4  18  18      883.34      600.44    146.28 o
   5  18  18      772.66      771.29    157.68 o
   6  18  18     4297.69     4287.02    263.19 o
   7  18  18     1031.18      800.93    172.17 o
   8  18  18      104.85     -112.31    164.02 o
  -5  19  18      838.01      958.85    173.96 o
  -4  19  18     1315.15     1003.32    167.89 o
  -3  19  18     1658.04     1559.61    178.89 o
  -2  19  18        2.20        7.43    142.85 o
  -1  19  18      937.51      740.98    151.35 o
   0  19  18      262.79      145.36    110.55 o
   1  19  18      934.55      887.77    131.50 o
   2  19  18        5.21     -120.39    124.48 o
   3  19  18     1569.55     1755.87    177.57 o
   4  19  18     1350.79     1201.29    173.33 o
   5  19  18      864.45      731.68    165.82 o
   0   1  19      734.12      923.79     53.72 o
   1   1  19    17608.84    17314.69    169.78 o
  -1   2  19      580.10      545.43     53.45 o
   0   2  19    26568.68    25998.47    224.58 o
   1   2  19      546.00      519.90     48.82 o
   2   2  19     1967.06     2121.86     64.05 o
  -2   3  19     4254.79     4520.46     84.05 o
  -1   3  19     3288.26     3121.25     72.00 o
   0   3  19     2150.55     1987.94     61.44 o
   1   3  19     2864.06     2536.99     69.23 o
   2   3  19     4093.90     4192.87     84.93 o
   3   3  19     1147.23     1183.28     60.41 o
  -3   4  19     5818.17     5994.49    120.21 o
  -2   4  19     3869.01     4288.26     95.43 o
  -1   4  19     9834.85     9803.05    127.74 o
   0   4  19     5779.48     6023.71     95.62 o
   1   4  19     9828.86     9779.36    121.94 o
   2   4  19     3673.85     4180.72     85.48 o
   3   4  19     5702.78     5845.93    102.90 o
   4   4  19    22716.03    22274.04    241.51 o
  -4   5  19     7262.27     7517.03    156.41 o
  -3   5  19    11013.20    10459.18    171.16 o
  -2   5  19     9767.63     9250.08    157.19 o
  -1   5  19       62.62       85.41     53.12 o
   0   5  19     1740.56     2027.22     63.87 o
   1   5  19       87.54       25.68     41.19 o
   2   5  19     9732.40     9335.98    123.59 o
   3   5  19    11612.78    11394.46    138.42 o
   4   5  19     7309.54     7746.70    135.92 o
   5   5  19    17435.12    17563.58    227.18 o
  -5   6  19     4398.23     4424.75    129.46 o
  -4   6  19     6050.35     6147.16    139.35 o
  -3   6  19     3453.68     3258.63    100.24 o
  -2   6  19     1254.66     1373.56     78.01 o
  -1   6  19     2044.46     2164.07     79.22 o
   0   6  19       17.37       16.07     54.67 o
   1   6  19     2335.26     2416.71     68.31 o
   2   6  19     1324.52     1387.81     59.29 o
   3   6  19     3278.08     3238.23     87.14 o
   4   6  19     5737.35     5792.10    126.76 o
   5   6  19     4582.47     4390.90    121.36 o
   6   6  19      231.56      166.94     75.22 o
  -6   7  19    10883.09    10644.50    201.26 o
  -5   7  19     1529.42     1674.27     97.72 o
  -4   7  19     2062.78     2154.05     95.43 o
  -3   7  19     3535.39     3545.16    103.66 o
  -2   7  19    22270.60    21934.95    255.99 o
  -1   7  19     3350.55     3347.31    108.26 o
   0   7  19    18134.44    17089.85    227.95 o
   1   7  19     3363.95     3393.21    119.47 o
   2   7  19    22021.44    21199.02    237.77 o
   3   7  19     3653.45     3581.68     92.16 o
   4   7  19     2004.03     2218.28     90.70 o
   5   7  19     1841.83     1957.04    100.77 o
   6   7  19    10561.43    10373.32    190.67 o
   7   7  19        8.22       52.90     76.78 o
  -7   8  19      184.86       70.92     86.71 o
  -6   8  19     7163.42     7002.07    176.10 o
  -5   8  19     1853.05     1882.11    107.32 o
  -4   8  19     2166.80     2313.10    110.12 o
  -3   8  19      468.01      402.06     75.32 o
  -2   8  19      154.56      108.90     67.54 o
  -1   8  19    11449.21    11151.43    191.88 o
   0   8  19     6916.18     6901.18    152.71 o
   1   8  19    11255.33    11180.67    184.45 o
   2   8  19      160.11      105.11     63.59 o
   3   8  19      453.45      357.21     66.22 o
   4   8  19     2132.02     2250.12     91.23 o
   5   8  19     1801.37     1954.38     96.61 o
   6   8  19     6795.61     6629.54    183.73 o
   7   8  19      229.68      182.81     83.45 o
   8   8  19     2304.24     2315.69    138.65 o
  -8   9  19     3052.32     2913.89    137.73 o
  -7   9  19      452.13      335.40     94.22 o
  -6   9  19     4918.61     4964.69    162.01 o
  -5   9  19     7365.08     7161.14    188.00 o
  -4   9  19     2732.17     2558.69    122.42 o
  -3   9  19     3511.57     3369.26    128.47 o
  -2   9  19     2562.65     2510.10    103.61 o
  -1   9  19     8573.15     8461.23    173.76 o
   0   9  19    10428.52    10451.49    192.84 o
   1   9  19     8460.07     8218.31    177.25 o
   2   9  19     2597.41     2721.19    106.44 o
   3   9  19     3661.52     3696.10    118.64 o
   4   9  19     2595.28     2657.42    117.08 o
   5   9  19     7155.76     7089.18    162.97 o
   6   9  19     4859.27     4747.90    143.01 o
   7   9  19      374.04      425.19     91.91 o
   8   9  19     3086.57     3098.73    129.50 o
   9   9  19     7594.99     7685.95    223.73 o
  -9  10  19     4924.46     4949.56    172.94 o
  -8  10  19     2319.33     2345.58    150.51 o
  -7  10  19     1701.72     1767.27    127.65 o
  -6  10  19     1032.60      887.50    118.05 o
  -5  10  19     1132.51     1251.06    110.45 o
  -4  10  19     2223.97     2481.63    123.88 o
  -3  10  19     9466.77     9524.57    206.09 o
  -2  10  19     8404.68     7809.23    178.67 o
  -1  10  19     4694.22     4763.14    137.86 o
   0  10  19     8036.81     7923.91    173.82 o
   1  10  19     4754.90     4701.69    139.92 o
   2  10  19     8251.93     7900.58    163.53 o
   3  10  19     9326.59     9667.19    189.61 o
   4  10  19     2301.89     2574.89    111.91 o
   5  10  19     1048.48     1155.32     89.10 o
   6  10  19     1035.25      949.81     90.50 o
   7  10  19     1703.43     1880.28    129.17 o
   8  10  19     2412.61     2331.61    122.28 o
   9  10  19     4932.56     5092.74    163.31 o
  10  10  19     5274.03     5305.30    173.66 o
 -10  11  19     4470.58     4320.56    169.75 o
  -9  11  19    13086.58    13209.83    272.36 o
  -8  11  19     2734.43     2833.68    150.45 o
  -7  11  19      851.20      580.44    109.32 o
  -6  11  19     1708.96     1964.72    135.47 o
  -5  11  19     3517.95     3827.09    155.89 o
  -4  11  19     1590.59     1168.82    110.15 o
  -3  11  19     7821.56     7863.60    194.91 o
  -2  11  19     3794.40     3486.32    144.97 o
  -1  11  19     6434.51     6621.57    166.98 o
   0  11  19     1129.66     1006.58     92.17 o
   1  11  19     6825.14     6903.11    165.38 o
   2  11  19     3935.71     3720.82    125.60 o
   3  11  19     7947.92     7868.06    172.38 o
   4  11  19     1428.48     1211.02    104.02 o
   5  11  19     3570.98     3896.97    132.61 o
   6  11  19     1682.12     1519.74    104.01 o
   7  11  19      892.75      828.25     98.88 o
   8  11  19     3061.11     3029.62    138.64 o
   9  11  19    12747.05    12500.78    253.00 o
  10  11  19     4392.26     4586.97    192.16 o
  11  11  19     2050.62     1760.11    135.49 o
 -11  12  19     1070.40      987.59    137.73 o
 -10  12  19     1130.69     1313.40    142.62 o
  -9  12  19     2746.80     2840.36    157.00 o
  -8  12  19     5256.08     5247.60    195.12 o
  -7  12  19    13450.78    13396.05    285.69 o
  -6  12  19     2327.65     2006.90    137.90 o
  -5  12  19     3466.25     3587.21    154.51 o
  -4  12  19       30.43      -66.27     92.61 o
  -3  12  19    10694.60    10720.35    232.57 o
  -2  12  19     2479.09     2590.60    135.81 o
  -1  12  19      465.27      376.79     90.27 o
   0  12  19       72.65      297.10     83.70 o
   1  12  19      428.68      491.61     86.12 o
   2  12  19     2450.62     2501.38    112.30 o
   3  12  19    10881.71    11177.16    210.44 o
   4  12  19       68.70       50.17     93.96 o
   5  12  19     3436.29     3775.86    156.73 o
   6  12  19     2377.80     2518.45    137.05 o
   7  12  19    13633.65    13746.39    243.70 o
   8  12  19     5195.08     4887.97    160.90 o
   9  12  19     2666.78     2523.85    136.31 o
  10  12  19     1216.00     1228.69    130.41 o
  11  12  19     1090.56      776.05    131.44 o
  12  12  19     4182.94     4268.62    194.47 o
 -12  13  19      533.77      347.39    144.97 o
 -11  13  19     2686.14     2832.68    175.22 o
 -10  13  19     1135.70      969.69    141.13 o
  -9  13  19     1939.30     2039.32    162.79 o
  -8  13  19     1622.26     1706.73    153.88 o
  -7  13  19      401.65      439.14    118.09 o
  -6  13  19     9226.85     8633.52    236.40 o
  -5  13  19     1273.92     1429.57    127.98 o
  -4  13  19     2905.17     2895.00    147.48 o
  -3  13  19     7188.07     7050.69    204.28 o
  -2  13  19     2676.77     2728.98    143.07 o
  -1  13  19     2715.39     2634.70    133.74 o
   0  13  19      351.37      224.60     91.59 o
   1  13  19     2828.33     3058.80    125.24 o
   2  13  19     2610.05     2979.38    132.66 o
   3  13  19     7470.88     7461.24    180.29 o
   4  13  19     2837.60     2871.59    145.30 o
   5  13  19     1219.44     1161.46    122.56 o
   6  13  19     8959.39     9376.68    237.43 o
   7  13  19      385.65      285.63    111.56 o
   8  13  19     1683.10     1740.07    123.16 o
   9  13  19     1850.64     1526.65    125.44 o
  10  13  19     1055.76      986.39    125.83 o
  11  13  19     2892.31     2876.60    168.39 o
  12  13  19      507.72      535.22    139.34 o
  13  13  19     1367.80     1418.65    171.38 o
 -13  14  19      364.42      420.75    161.75 o
 -12  14  19      587.52      702.33    156.62 o
 -11  14  19     1668.44     1670.04    161.80 o
 -10  14  19      463.39      320.00    131.90 o
  -9  14  19       78.63      176.27    129.65 o
  -8  14  19     1220.26     1205.02    151.60 o
  -7  14  19     4079.61     4063.70    192.02 o
  -6  14  19     2259.13     2344.46    164.05 o
  -5  14  19     8349.75     8482.88    238.93 o
  -4  14  19     6397.94     6351.81    198.89 o
  -3  14  19     2488.91     2357.36    146.56 o
  -2  14  19     1131.01     1066.08    121.92 o
  -1  14  19      237.91      135.71     83.16 o
   0  14  19     3684.55     3587.64    146.44 o
   1  14  19      220.19      127.24     89.28 o
   2  14  19     1156.95     1181.28    104.03 o
   3  14  19     2573.82     2410.35    152.02 o
   4  14  19     6409.14     6493.40    204.51 o
   5  14  19     8624.12     8817.10    236.24 o
   6  14  19     2249.84     2150.82    161.72 o
   7  14  19     4234.65     4555.25    191.77 o
   8  14  19     1270.45     1346.45    145.80 o
   9  14  19       72.39       21.31    113.04 o
  10  14  19      440.54      476.74    128.50 o
  11  14  19     1725.42     1665.97    162.29 o
  12  14  19      584.24      650.88    151.84 o
  13  14  19      402.23      318.82    154.29 o
 -12  15  19     1023.39      875.23    176.01 o
 -11  15  19      373.38      249.47    135.55 o
 -10  15  19     2653.30     2860.86    185.00 o
  -9  15  19      483.64      541.80    147.07 o
  -8  15  19      149.76      -41.65    136.73 o
  -7  15  19     3162.99     3218.74    190.39 o
  -6  15  19     7732.78     8106.84    256.29 o
  -5  15  19     2088.27     2213.20    159.61 o
  -4  15  19     1581.91     1742.65    149.46 o
  -3  15  19      588.25      544.44    117.46 o
  -2  15  19     1128.57     1099.32    124.70 o
  -1  15  19     1329.18     1060.02    133.34 o
   0  15  19     1744.88     1612.15    113.85 o
   1  15  19     1434.04     1167.46    120.81 o
   2  15  19     1338.17     1444.75    121.17 o
   3  15  19      651.19      779.76    123.47 o
   4  15  19     1503.52     1654.06    158.21 o
   5  15  19     2096.06     2063.06    153.21 o
   6  15  19     7741.17     8080.14    239.75 o
   7  15  19     3043.02     3457.89    177.29 o
   8  15  19      207.92      154.43    130.00 o
   9  15  19      483.72      212.90    134.40 o
  10  15  19     2618.88     2754.25    182.61 o
  11  15  19      353.93      246.89    136.59 o
  12  15  19     1127.77     1481.20    198.59 o
 -11  16  19     1095.90     1259.50    174.06 o
 -10  16  19     1237.89     1203.68    167.98 o
  -9  16  19      383.19      258.81    149.38 o
  -8  16  19     1705.14     1131.23    167.59 o
  -7  16  19      269.51      449.02    150.04 o
  -6  16  19     5499.88     5379.05    224.68 o
  -5  16  19      795.07      774.07    141.00 o
  -4  16  19    10668.13    10326.79    279.21 o
  -3  16  19      979.29      768.72    132.29 o
  -2  16  19     2199.90     1905.65    149.21 o
  -1  16  19      303.00      217.33    118.55 o
   0  16  19      410.73      364.72    100.66 o
   1  16  19      294.09      300.53    103.96 o
   2  16  19     2381.47     2372.19    142.84 o
   3  16  19     1146.29     1004.92    199.63 o
   4  16  19    10280.50    10681.03    328.36 o
   5  16  19      766.17      877.04    138.57 o
   6  16  19     5711.11     5422.98    221.10 o
   7  16  19      269.24      246.60    130.11 o
   8  16  19     1626.94     1471.48    157.62 o
   9  16  19      288.64      401.04    152.86 o
  10  16  19     1180.41     1373.81    181.92 o
  11  16  19     1186.61     1067.94    162.27 o
  -9  17  19      196.99      291.96    159.51 o
  -8  17  19      191.05      -44.88    148.37 o
  -7  17  19     3459.22     2887.48    203.41 o
  -6  17  19      707.27      701.49    153.90 o
  -5  17  19      894.78      746.75    146.76 o
  -4  17  19      599.53      616.94    139.28 o
  -3  17  19     7052.54     6527.98    239.12 o
  -2  17  19     5883.14     5950.65    222.32 o
  -1  17  19     1659.00     1188.86    146.01 o
   0  17  19       50.07      -41.81    100.45 o
   1  17  19     1678.90     1608.55    145.95 o
   2  17  19     5832.63     5872.82    198.06 o
   3  17  19     7252.64     7179.58    230.33 o
   4  17  19      583.53      184.21    132.37 o
   5  17  19      950.39      909.01    148.38 o
   6  17  19      712.89      374.97    140.49 o
   7  17  19     3374.72     3371.92    214.68 o
   8  17  19      156.73       12.33    144.43 o
   9  17  19      206.22      464.77    173.77 o
  -7  18  19     1805.41     1442.26    184.71 o
  -6  18  19      189.98      -42.36    151.32 o
  -5  18  19      321.06      336.99    147.55 o
  -4  18  19     4964.53     4905.01    224.87 o
  -3  18  19      689.85      489.29    145.69 o
  -2  18  19     1190.11     1195.74    160.41 o
  -1  18  19     3097.02     3211.89    189.47 o
   0  18  19     2716.06     2631.32    155.12 o
   1  18  19     3148.56     2987.42    156.99 o
   2  18  19     1145.09      953.44    138.70 o
   3  18  19      712.90      527.76    147.85 o
   4  18  19     5106.46     5566.37    257.80 o
   5  18  19      382.65      381.68    142.03 o
   6  18  19      176.58      134.93    158.70 o
   7  18  19     1745.31     1986.70    198.09 o
  -4  19  19       48.95      192.05    149.07 o
  -3  19  19      179.27      245.15    148.07 o
  -2  19  19     3283.97     3632.68    215.05 o
  -1  19  19      815.12      831.05    155.64 o
   0  19  19     3697.91     3536.38    189.42 o
   1  19  19      787.50      531.46    130.72 o
   2  19  19     3166.08     3320.78    180.26 o
   3  19  19      211.99       -5.72    138.97 o
   4  19  19       55.50      -22.73    158.13 o
   0   0  20   160430.39   164682.50   2505.66 o
   0   1  20     3786.17     4098.08     83.17 o
   1   1  20     1842.14     1659.66     61.13 o
  -1   2  20    13944.49    13956.58    150.51 o
   0   2  20    19509.10    20952.03    193.33 o
   1   2  20    14455.18    14523.93    155.66 o
   2   2  20      452.36      467.46     49.55 o
  -2   3  20    29868.31    29667.02    255.52 o
  -1   3  20     7195.79     6857.99    105.19 o
   0   3  20    12351.07    12788.09    140.32 o
   1   3  20     7084.92     6967.01    108.27 o
   2   3  20    30113.42    30085.27    268.08 o
   3   3  20      909.73      863.06     59.59 o
  -3   4  20    11957.17    12073.82    163.98 o
  -2   4  20     2106.63     2216.73     70.81 o
  -1   4  20     3277.99     3259.08     79.44 o
   0   4  20     2606.49     3024.83     72.28 o
   1   4  20     3487.03     3621.30     79.84 o
   2   4  20     2022.65     2166.05     66.47 o
   3   4  20    11584.86    11757.35    163.39 o
   4   4  20     3855.38     3861.88     99.16 o
  -4   5  20     5281.75     5360.03    129.25 o
  -3   5  20     1869.41     2052.86     89.22 o
  -2   5  20     3785.54     4022.57    107.65 o
  -1   5  20     1256.97     1215.74     71.13 o
   0   5  20     2500.81     2425.94     69.32 o
   1   5  20     1336.81     1415.81     55.43 o
   2   5  20     3899.16     4158.10     85.52 o
   3   5  20     1854.75     2092.16     74.33 o
   4   5  20     5260.07     5420.86    120.82 o
   5   5  20    51253.74    49549.46    496.88 o
  -5   6  20     3238.67     3489.11    120.62 o
  -4   6  20      317.03      328.79     71.14 o
  -3   6  20     1063.01     1264.18     81.43 o
  -2   6  20     1243.10     1320.23     79.42 o
  -1   6  20     3986.93     3859.47    100.71 o
   0   6  20      554.17      694.12     67.31 o
   1   6  20     3900.07     4006.34     94.23 o
   2   6  20     1325.25     1289.06     60.57 o
   3   6  20     1175.93     1261.01     68.52 o
   4   6  20      250.73      293.22     66.76 o
   5   6  20     3024.18     3240.26    110.59 o
   6   6  20     1646.50     1601.55     96.81 o
  -6   7  20     1075.78      858.92     90.65 o
  -5   7  20    35581.55    35647.84    411.33 o
  -4   7  20     9507.87     9448.54    180.01 o
  -3   7  20     1719.93     1830.21     91.97 o
  -2   7  20     4613.19     4459.34    122.71 o
  -1   7  20     1696.00     1720.52     92.25 o
   0   7  20     3367.80     3448.76    109.88 o
   1   7  20     1585.19     1762.20     87.20 o
   2   7  20     4901.16     4740.15    107.44 o
   3   7  20     1785.98     1863.77     75.08 o
   4   7  20     9331.71     9781.62    170.87 o
   5   7  20    36296.88    36267.00    385.34 o
   6   7  20     1004.35     1017.42     89.55 o
   7   7  20     4165.61     4107.69    133.79 o
  -7   8  20     8563.84     8590.30    205.26 o
  -6   8  20     2710.76     2851.23    129.20 o
  -5   8  20      875.39      674.49     92.91 o
  -4   8  20     6305.87     6517.54    176.42 o
  -3   8  20    17085.66    16825.47    248.13 o
  -2   8  20     3602.98     3516.07    114.90 o
  -1   8  20      992.39      942.95     84.45 o
   0   8  20      135.38       -0.31     70.51 o
   1   8  20     1019.05      987.08     81.72 o
   2   8  20     3237.21     3335.31    111.10 o
   3   8  20    17009.93    16798.80    223.44 o
   4   8  20     6972.30     7085.97    145.49 o
   5   8  20     1029.80     1031.26     91.70 o
   6   8  20     2708.42     2746.48    114.94 o
   7   8  20     8445.79     8604.99    195.40 o
   8   8  20     5479.15     5453.60    188.42 o
  -8   9  20     5139.14     4911.11    167.00 o
  -7   9  20     6567.30     6323.92    192.35 o
  -6   9  20     1333.08     1409.30    114.73 o
  -5   9  20     1461.01     1512.11    114.10 o
  -4   9  20     1666.82     1677.91    113.48 o
  -3   9  20     5065.23     5071.42    152.29 o
  -2   9  20    14664.47    14236.24    228.82 o
  -1   9  20     4706.42     4849.84    134.50 o
   0   9  20     7285.65     7258.12    164.80 o
   1   9  20     4434.71     4418.96    137.96 o
   2   9  20    14769.86    14820.97    219.43 o
   3   9  20     4851.14     5025.32    136.51 o
   4   9  20     1779.30     1729.61    107.61 o
   5   9  20     1619.19     1648.07    100.45 o
   6   9  20     1253.84     1344.07    100.38 o
   7   9  20     6718.01     6531.42    172.75 o
   8   9  20     5075.15     4714.58    157.41 o
   9   9  20     4526.00     4775.08    161.89 o
  -9  10  20     3152.16     3222.37    152.01 o
  -8  10  20     2381.36     2045.00    134.56 o
  -7  10  20     3021.30     2867.73    145.75 o
  -6  10  20      378.41      284.09    103.05 o
  -5  10  20       32.91      -89.07     89.07 o
  -4  10  20     2022.21     1752.53    120.79 o
  -3  10  20     5415.41     5378.47    166.14 o
  -2  10  20     1612.58     1788.39    107.09 o
  -1  10  20    11909.38    11993.06    215.56 o
   0  10  20    18328.30    18383.76    264.95 o
   1  10  20    12055.65    11702.85    219.32 o
   2  10  20     1644.86     1665.19     94.61 o
   3  10  20     5751.41     5864.45    160.03 o
   4  10  20     2121.83     2077.76    116.79 o
   5  10  20       48.40      -80.85     80.85 o
   6  10  20      352.51      416.26     91.29 o
   7  10  20     3065.97     2943.39    130.94 o
   8  10  20     2306.24     2327.15    127.01 o
   9  10  20     3338.20     3628.21    146.81 o
  10  10  20     3041.44     3176.12    149.80 o
 -10  11  20     2379.94     2422.63    155.34 o
  -9  11  20      802.01      742.26    117.96 o
  -8  11  20      309.86      307.18    109.01 o
  -7  11  20     2990.13     2973.12    151.23 o
  -6  11  20    13033.00    13289.75    282.83 o
  -5  11  20      686.57      656.65    109.66 o
  -4  11  20     2883.85     3019.73    137.96 o
  -3  11  20     4793.85     4741.05    158.47 o
  -2  11  20      449.67      400.76     98.65 o
  -1  11  20      394.78      272.95     86.75 o
   0  11  20       27.00        1.61     79.89 o
   1  11  20      400.06      450.11     87.92 o
   2  11  20      410.80      237.40     81.83 o
   3  11  20     4616.06     4582.35    138.27 o
   4  11  20     2796.93     3046.82    132.88 o
   5  11  20      780.21      670.13     95.54 o
   6  11  20    13645.69    13725.07    299.94 o
   7  11  20     3102.96     3062.68    135.66 o
   8  11  20      371.59      403.29    101.25 o
   9  11  20      770.11      689.74    111.73 o
  10  11  20     2289.34     2526.81    142.88 o
  11  11  20      197.47      241.10    112.68 o
 -11  12  20       16.24      -47.35    124.63 o
 -10  12  20     8821.99     8904.94    246.11 o
  -9  12  20     1337.86     1017.80    130.38 o
  -8  12  20       64.81      -55.89    112.84 o
  -7  12  20       18.11      -69.99    105.07 o
  -6  12  20      836.89      637.90    121.13 o
  -5  12  20      961.01      948.98    122.49 o
  -4  12  20     2797.52     2799.94    139.32 o
  -3  12  20     1852.07     1562.52    120.52 o
  -2  12  20     3724.66     3683.35    153.78 o
  -1  12  20     2323.46     2242.29    118.99 o
   0  12  20    16700.17    16215.16    247.50 o
   1  12  20     2310.93     2383.39    113.23 o
   2  12  20     3714.34     3718.36    128.06 o
   3  12  20     1708.40     1760.61    113.81 o
   4  12  20     2530.86     2660.60    136.26 o
   5  12  20     1006.81      886.42    113.56 o
   6  12  20      801.22      643.15    114.60 o
   7  12  20       34.54       83.58     87.94 o
   8  12  20       79.52      -22.61     98.79 o
   9  12  20     1332.73     1087.83    121.70 o
  10  12  20     9111.99     9308.16    231.97 o
  11  12  20        9.73       12.33    112.67 o
  12  12  20     5955.00     6002.20    226.05 o
 -12  13  20      101.67      235.98    139.46 o
 -11  13  20     2115.93     2022.31    161.41 o
 -10  13  20     1621.82     1708.91    154.31 o
  -9  13  20     1614.00     1387.08    152.88 o
  -8  13  20      766.97      668.69    131.12 o
  -7  13  20     2192.09     2102.98    149.37 o
  -6  13  20     4024.81     4438.09    182.38 o
  -5  13  20     3021.50     3008.58    154.23 o
  -4  13  20      495.68      368.27    110.31 o
  -3  13  20    10695.99    10180.89    242.51 o
  -2  13  20     3520.15     3792.35    159.91 o
  -1  13  20     8445.72     8173.14    198.58 o
   0  13  20     1769.59     2166.79    123.59 o
   1  13  20     8204.91     8080.00    183.84 o
   2  13  20     3492.68     3898.30    136.32 o
   3  13  20    10394.41     9794.04    216.00 o
   4  13  20      574.57      693.86    112.25 o
   5  13  20     3222.71     3446.89    198.48 o
   6  13  20     3999.96     4540.17    176.63 o
   7  13  20     2141.97     2125.55    143.69 o
   8  13  20      765.24      694.80    116.93 o
   9  13  20     1844.99     1847.59    138.08 o
  10  13  20     1552.56     1372.97    135.36 o
  11  13  20     2085.11     2064.74    166.48 o
  12  13  20       74.36      181.17    133.87 o
  13  13  20     3617.66     3756.06    223.96 o
 -13  14  20     1145.14      747.81    170.05 o
 -12  14  20      500.65      388.21    154.49 o
 -11  14  20     1392.01     1717.85    164.39 o
 -10  14  20      473.50      327.76    134.57 o
  -9  14  20     2275.58     2055.86    201.57 o
  -8  14  20     2209.49     2231.67    171.54 o
  -7  14  20     4351.14     4208.27    197.29 o
  -6  14  20     2832.97     2892.33    169.12 o
  -5  14  20     3218.81     3453.58    171.81 o
  -4  14  20     2278.54     2126.22    144.62 o
  -3  14  20     5032.83     5143.73    187.61 o
  -2  14  20      440.27      576.37    115.63 o
  -1  14  20      549.76      571.50    100.99 o
   0  14  20       33.51       -4.67     96.04 o
   1  14  20      576.84      356.43     98.22 o
   2  14  20      500.80      411.39     94.84 o
   3  14  20     5191.99     5207.24    179.35 o
   4  14  20     2416.28     2285.88    146.54 o
   5  14  20     3119.30     2951.49    159.70 o
   6  14  20     2955.97     2682.15    167.27 o
   7  14  20     4219.71     4299.61    194.53 o
   8  14  20     2086.07     2139.32    161.80 o
   9  14  20     2356.39     2444.47    152.88 o
  10  14  20      519.56      627.83    139.99 o
  11  14  20     1364.28     1142.94    165.65 o
  12  14  20      491.43      356.38    147.76 o
  13  14  20     1182.29     1094.36    170.69 o
 -12  15  20     2112.00     1996.07    198.03 o
 -11  15  20      727.46      794.32    144.81 o
 -10  15  20      776.91      497.60    146.03 o
  -9  15  20     1585.16     1558.95    170.75 o
  -8  15  20     2554.16     2261.26    183.23 o
  -7  15  20     1306.00     1034.49    152.59 o
  -6  15  20     3130.18     3567.16    195.62 o
  -5  15  20     1689.47     1602.70    153.56 o
  -4  15  20     3336.65     3489.85    170.20 o
  -3  15  20     1367.28     1514.92    134.50 o
  -2  15  20     3212.31     2971.48    157.66 o
  -1  15  20     1505.59     1663.17    135.80 o
   0  15  20      450.88      265.61     91.73 o
   1  15  20     1348.43     1334.52    117.72 o
   2  15  20     3288.63     3625.06    149.62 o
   3  15  20     1326.78     1284.24    136.59 o
   4  15  20     3355.92     3359.30    169.52 o
   5  15  20     1737.19     1420.56    157.21 o
   6  15  20     3164.43     3397.75    176.61 o
   7  15  20     1287.09     1403.54    145.88 o
   8  15  20     2611.75     2497.53    170.70 o
   9  15  20     1441.26     1198.64    158.46 o
  10  15  20      822.97      848.32    182.63 o
  11  15  20      764.35      920.64    163.39 o
  12  15  20     2120.78     2051.29    204.18 o
 -10  16  20      594.07      570.41    155.86 o
  -9  16  20       42.26      -81.75    141.70 o
  -8  16  20      903.54      565.22    158.07 o
  -7  16  20      672.61      509.35    150.67 o
  -6  16  20      265.21      333.51    137.12 o
  -5  16  20     1697.09     1685.84    160.76 o
  -4  16  20     1204.05     1490.45    150.11 o
  -3  16  20     1675.76     1574.30    183.90 o
  -2  16  20     4480.01     4816.86    210.12 o
  -1  16  20     3887.45     4122.98    205.81 o
   0  16  20       10.21       39.47     95.30 o
   1  16  20     4242.33     4465.96    165.90 o
   2  16  20     4527.98     4832.13    193.01 o
   3  16  20     1627.00     1258.42    144.29 o
   4  16  20     1174.30     1125.66    148.14 o
   5  16  20     1753.65     1789.08    165.38 o
   6  16  20      287.27      430.37    132.03 o
   7  16  20      705.98      450.47    135.44 o
   8  16  20      958.71      687.83    149.97 o
   9  16  20       37.40      109.10    146.23 o
  10  16  20      501.81      397.08    159.17 o
  -9  17  20      403.26      360.18    161.29 o
  -8  17  20      628.71      404.75    161.03 o
  -7  17  20     5907.89     5850.87    257.21 o
  -6  17  20      864.46      717.17    157.47 o
  -5  17  20     7853.99     8034.29    266.93 o
  -4  17  20     1162.88     1300.96    155.65 o
  -3  17  20       95.42       61.70    134.61 o
  -2  17  20      974.32     1078.96    147.81 o
  -1  17  20     2028.86     2304.74    167.99 o
   0  17  20     2208.25     2355.67    138.35 o
   1  17  20     2021.06     1851.45    134.68 o
   2  17  20     1024.89      947.81    126.44 o
   3  17  20      113.76      155.71    137.78 o
   4  17  20     1120.30      995.12    152.30 o
   5  17  20     7964.54     8183.41    271.90 o
   6  17  20      931.72      795.53    152.41 o
   7  17  20     6049.50     5937.51    244.23 o
   8  17  20      666.16      484.57    149.25 o
   9  17  20      341.04      549.84    179.03 o
  -7  18  20      579.80      447.39    166.92 o
  -6  18  20      555.05      250.34    158.32 o
  -5  18  20      754.70      812.42    179.35 o
  -4  18  20      817.15      830.34    154.81 o
  -3  18  20      468.00      255.93    143.20 o
  -2  18  20     1440.87     1246.43    161.47 o
  -1  18  20     3929.64     3753.71    219.55 o
   0  18  20       27.48       48.62    103.87 o
   1  18  20     3894.17     4027.95    215.17 o
   2  18  20     1445.65     1459.32    143.07 o
   3  18  20      454.83      246.24    144.59 o
   4  18  20      903.07     1213.42    153.41 o
   5  18  20      691.34      713.52    153.52 o
   6  18  20      574.95      256.29    150.88 o
   7  18  20      562.42      385.38    169.05 o
  -3  19  20      445.12      444.82    155.01 o
  -2  19  20     2776.48     2887.01    199.18 o
  -1  19  20      687.67      654.00    155.57 o
   0  19  20       31.08       48.24    140.01 o
   1  19  20      735.52      507.71    129.07 o
   2  19  20     2687.51     2941.45    222.22 o
   3  19  20      454.80      468.39    153.57 o
   0   1  21      489.76      331.82     48.86 o
   1   1  21    13755.10    14098.30    152.69 o
  -1   2  21     7547.17     7592.87    111.71 o
   0   2  21     4092.37     4190.17     84.00 o
   1   2  21     7153.78     7315.92    112.82 o
   2   2  21     1047.43     1017.87     56.38 o
  -2   3  21     9020.76     9296.31    142.81 o
  -1   3  21    10332.72    10363.90    126.13 o
   0   3  21     5888.50     6029.56     99.48 o
   1   3  21     9954.31    10103.96    130.20 o
   2   3  21     8599.65     8854.21    135.86 o
   3   3  21     4375.57     4550.59     96.57 o
  -3   4  21     1842.68     1891.19     76.61 o
  -2   4  21     3002.75     3317.29     81.58 o
  -1   4  21      411.40      470.36     55.71 o
   0   4  21     1466.45     1603.59     60.22 o
   1   4  21      613.30      784.77     54.28 o
   2   4  21     3115.83     3407.10     80.44 o
   3   4  21     1955.64     1995.30     76.02 o
   4   4  21    11561.21    11619.12    185.15 o
  -4   5  21     2833.86     2845.88    100.95 o
  -3   5  21     5090.78     4873.31    125.02 o
  -2   5  21    14954.12    14895.56    202.43 o
  -1   5  21     4034.75     4256.08    106.39 o
   0   5  21     8138.29     8129.85    123.15 o
   1   5  21     4046.46     4264.07     85.48 o
   2   5  21    15117.23    15004.65    167.60 o
   3   5  21     5322.64     5190.10    108.39 o
   4   5  21     3019.44     2908.41     98.43 o
   5   5  21    10899.45    10632.38    181.66 o
  -5   6  21     1549.16     1659.08     98.53 o
  -4   6  21    21337.42    20988.35    270.64 o
  -3   6  21    17087.42    16729.10    294.09 o
  -2   6  21     4491.58     4628.15    115.71 o
  -1   6  21     4209.25     4377.75    116.83 o
   0   6  21       23.35       24.14     64.53 o
   1   6  21     4272.05     4337.96    106.12 o
   2   6  21     4391.54     4455.39     92.87 o
   3   6  21    16757.22    16250.27    197.07 o
   4   6  21    22106.83    21945.22    258.03 o
   5   6  21     1567.86     1541.27     90.71 o
   6   6  21      185.18      199.99     78.36 o
  -6   7  21     2494.41     2780.00    120.40 o
  -5   7  21     8644.54     8756.25    187.46 o
  -4   7  21      531.72      458.69     78.24 o
  -3   7  21     7624.99     7710.62    197.83 o
  -2   7  21    23365.79    22396.08    299.46 o
  -1   7  21     3942.00     3927.79    124.86 o
   0   7  21     7782.66     7727.57    163.13 o
   1   7  21     3947.73     4156.29    118.82 o
   2   7  21    23275.74    22697.43    281.56 o
   3   7  21     7526.44     7392.12    130.46 o
   4   7  21      538.70      590.95     74.92 o
   5   7  21     8789.24     9059.76    174.72 o
   6   7  21     2389.72     2280.17    107.76 o
   7   7  21     3373.52     3593.40    131.01 o
  -7   8  21     5988.48     5737.94    172.83 o
  -6   8  21     5025.63     5309.39    159.50 o
  -5   8  21      896.92      905.50    102.63 o
  -4   8  21     2907.09     3092.20    122.05 o
  -3   8  21     3820.72     3974.73    134.76 o
  -2   8  21     4194.13     4445.78    138.72 o
  -1   8  21    27178.48    26727.05    332.07 o
   0   8  21     9039.12     9102.50    188.69 o
   1   8  21    27604.90    26608.80    318.49 o
   2   8  21     4128.04     4167.29    116.26 o
   3   8  21     3908.10     3959.03    115.59 o
   4   8  21     2749.47     2918.43    104.24 o
   5   8  21      865.85      910.62     90.45 o
   6   8  21     5249.35     5906.52    161.03 o
   7   8  21     5993.11     5762.61    161.10 o
   8   8  21        4.05       64.44     91.10 o
  -8   9  21     1389.38     1212.72    123.99 o
  -7   9  21     1757.23     1970.28    131.98 o
  -6   9  21     6346.25     6752.80    189.77 o
  -5   9  21     4097.09     4269.33    153.73 o
  -4   9  21      320.74      241.17     92.24 o
  -3   9  21     4943.16     4511.71    142.62 o
  -2   9  21      629.60      531.95     85.76 o
  -1   9  21    19373.24    19189.65    260.87 o
   0   9  21    10759.69    11146.53    203.33 o
   1   9  21    19318.34    18520.58    271.04 o
   2   9  21      675.90      624.53     79.30 o
   3   9  21     4842.90     4817.48    136.54 o
   4   9  21      403.91      445.45     89.73 o
   5   9  21     4031.01     3730.95    123.75 o
   6   9  21     6254.19     6585.24    167.26 o
   7   9  21     1607.54     1698.26    112.52 o
   8   9  21     1328.52     1431.74    113.96 o
   9   9  21     1640.34     1434.02    119.00 o
  -9  10  21     1342.05     1071.17    121.17 o
  -8  10  21     1592.93     1499.60    133.21 o
  -7  10  21     2817.08     2958.40    150.52 o
  -6  10  21      655.73      573.54    110.78 o
  -5  10  21     3657.08     3514.29    149.51 o
  -4  10  21      559.81      642.27    103.27 o
  -3  10  21       43.79       48.96     95.41 o
  -2  10  21    12421.60    12365.59    294.35 o
  -1  10  21      341.53      317.68     87.52 o
   0  10  21    20352.91    18715.24    271.77 o
   1  10  21      322.34      538.03     90.79 o
   2  10  21    12178.96    11853.88    208.26 o
   3  10  21       51.65       21.67     81.80 o
   4  10  21      601.59      551.83    110.01 o
   5  10  21     3401.04     3296.40    134.38 o
   6  10  21      560.23      455.54     93.54 o
   7  10  21     2781.64     3046.96    136.93 o
   8  10  21     1512.57     1697.43    118.96 o
   9  10  21     1365.34     1241.40    113.29 o
  10  10  21    15422.90    14997.01    283.66 o
 -10  11  21      118.60      253.96    109.60 o
  -9  11  21     9028.83     9161.02    237.55 o
  -8  11  21    10186.94    10105.50    251.33 o
  -7  11  21     2960.90     2874.22    158.03 o
  -6  11  21       40.14      116.45    106.86 o
  -5  11  21     3015.76     2815.21    145.74 o
  -4  11  21    10180.51    10372.95    235.60 o
  -3  11  21     5966.31     5912.79    185.68 o
  -2  11  21     2360.94     2498.42    156.06 o
  -1  11  21     6231.50     6317.98    178.48 o
   0  11  21      637.80      774.66     96.35 o
   1  11  21     6246.00     6269.98    163.13 o
   2  11  21     2579.46     2537.97    117.00 o
   3  11  21     5996.79     6274.38    174.92 o
   4  11  21    10463.90    10495.23    238.68 o
   5  11  21     3084.22     3070.11    142.61 o
   6  11  21       34.79      158.59     92.45 o
   7  11  21     2909.77     2843.95    135.88 o
   8  11  21    10093.43    10145.69    232.07 o
   9  11  21     9281.73     9622.50    225.52 o
  10  11  21      133.75      407.74    109.53 o
  11  11  21       33.69      100.42    112.36 o
 -11  12  21       93.63      -43.82    120.02 o
 -10  12  21     2647.18     2820.53    162.74 o
  -9  12  21     4959.11     4895.86    196.19 o
  -8  12  21     1956.41     1786.92    144.73 o
  -7  12  21     3558.73     3833.03    210.56 o
  -6  12  21     3406.35     3374.96    166.57 o
  -5  12  21      974.26     1018.06    133.76 o
  -4  12  21      827.47      799.87    112.30 o
  -3  12  21     5647.02     5638.15    182.85 o
  -2  12  21     8350.65     8527.73    217.62 o
  -1  12  21        8.65      -85.81     85.81 o
   0  12  21     2092.18     2200.83    120.04 o
   1  12  21       11.74       53.21     80.59 o
   2  12  21     8598.64     8974.23    189.10 o
   3  12  21     5469.04     5410.07    172.45 o
   4  12  21      863.91      933.35    113.64 o
   5  12  21      949.54      999.32    118.23 o
   6  12  21     3332.35     3356.81    174.97 o
   7  12  21     3627.75     3731.31    163.31 o
   8  12  21     2017.27     1522.50    123.93 o
   9  12  21     5093.29     5233.00    180.03 o
  10  12  21     2667.93     2952.48    151.47 o
  11  12  21       99.55      -39.16    115.14 o
  12  12  21      164.08     -122.05    122.05 o
 -12  13  21      184.28        3.80    135.24 o
 -11  13  21     1440.50     1439.39    155.95 o
 -10  13  21     1006.04     1020.19    143.51 o
  -9  13  21     1923.28     2117.00    166.14 o
  -8  13  21     4879.85     4925.50    205.52 o
  -7  13  21      477.36      370.47    119.57 o
  -6  13  21     8775.54     9141.57    246.70 o
  -5  13  21     1287.61      854.07    129.12 o
  -4  13  21     9219.35     8948.55    232.70 o
  -3  13  21      202.70      242.88    109.16 o
  -2  13  21     1144.99     1215.99    122.15 o
  -1  13  21     2431.08     2441.32    125.57 o
   0  13  21     3636.78     3626.49    146.55 o
   1  13  21     2528.37     2764.83    123.27 o
   2  13  21     1191.53     1086.18    101.23 o
   3  13  21      201.66      138.58    100.96 o
   4  13  21     8951.09     9195.85    230.68 o
   5  13  21     1283.28     1090.78    124.41 o
   6  13  21     8994.47     9339.24    248.78 o
   7  13  21      493.41      527.83    118.02 o
   8  13  21     4761.64     4967.83    208.38 o
   9  13  21     1893.52     1856.85    151.81 o
  10  13  21      955.49      792.81    130.10 o
  11  13  21     1599.23     1626.49    165.73 o
  12  13  21      177.38      -11.21    138.52 o
  13  13  21     1724.33     1342.97    171.18 o
 -13  14  21      176.55       96.68    154.68 o
 -12  14  21     2838.16     2896.18    198.51 o
 -11  14  21     1904.99     1646.96    165.45 o
 -10  14  21      375.17      234.30    135.36 o
  -9  14  21      239.46      266.41    135.32 o
  -8  14  21      627.26      886.60    148.04 o
  -7  14  21     2453.45     2544.24    176.71 o
  -6  14  21     6287.98     6009.84    221.17 o
  -5  14  21     7593.25     6955.09    223.38 o
  -4  14  21     1032.58      937.77    130.98 o
  -3  14  21      735.37      832.20    122.60 o
  -2  14  21     2525.20     2629.86    149.86 o
  -1  14  21     5863.81     5960.94    189.71 o
   0  14  21     2275.46     2439.70    133.35 o
   1  14  21     5870.41     6247.92    179.00 o
   2  14  21     2705.90     2891.70    127.39 o
   3  14  21      720.47      830.18    120.36 o
   4  14  21     1094.90     1019.52    129.32 o
   5  14  21     7427.92     7452.86    250.17 o
   6  14  21     6317.28     6567.17    214.07 o
   7  14  21     2434.86     2625.33    169.73 o
   8  14  21      634.18      318.76    137.97 o
   9  14  21      203.80      -40.24    131.34 o
  10  14  21      300.91      122.93    135.67 o
  11  14  21     1948.08     1655.65    178.98 o
  12  14  21     2939.55     3156.26    211.19 o
  13  14  21      179.52      233.24    158.97 o
 -11  15  21     1018.98     1095.98    156.05 o
 -10  15  21      496.29      376.86    149.15 o
  -9  15  21      168.38      187.00    146.39 o
  -8  15  21        9.05       35.60    140.52 o
  -7  15  21     5365.95     5287.08    227.76 o
  -6  15  21     1936.53     1983.92    170.75 o
  -5  15  21     6859.76     7119.40    242.20 o
  -4  15  21      986.65      798.48    145.02 o
  -3  15  21     3973.08     3800.69    170.59 o
  -2  15  21     1747.23     1723.22    141.84 o
  -1  15  21      360.53      272.05    113.51 o
   0  15  21     3053.01     3410.22    139.56 o
   1  15  21      485.73      299.70    101.91 o
   2  15  21     1922.80     1737.80    134.75 o
   3  15  21     4019.13     3853.95    186.57 o
   4  15  21      925.90      735.28    132.12 o
   5  15  21     6803.80     6992.19    229.65 o
   6  15  21     1993.47     1999.99    156.77 o
   7  15  21     5320.98     5574.00    213.34 o
   8  15  21        7.43      -83.94    128.41 o
   9  15  21      161.97      199.35    147.62 o
  10  15  21      513.55      490.30    233.15 o
  11  15  21     1083.41     1052.84    172.16 o
 -10  16  21      218.47      149.42    150.15 o
  -9  16  21     1689.91     1593.53    182.62 o
  -8  16  21     3774.00     3879.15    218.42 o
  -7  16  21      835.34      560.71    151.17 o
  -6  16  21     1983.79     1632.64    170.05 o
  -5  16  21      633.00      417.37    139.39 o
  -4  16  21     5371.25     5036.71    210.21 o
  -3  16  21     2644.03     2588.82    168.59 o
  -2  16  21     3156.99     3495.45    168.21 o
  -1  16  21     2204.14     2397.93    151.84 o
   0  16  21      739.52      644.01    105.40 o
   1  16  21     2110.30     2073.03    134.79 o
   2  16  21     3104.38     3228.20    166.60 o
   3  16  21     2682.13     2709.80    172.65 o
   4  16  21     5510.37     5571.21    228.27 o
   5  16  21      671.20      815.02    138.34 o
   6  16  21     2061.73     1657.30    156.24 o
   7  16  21      765.56      609.25    140.04 o
   8  16  21     3660.91     3707.48    201.79 o
   9  16  21     1734.09     1832.95    171.17 o
  10  16  21      226.24       64.19    166.74 o
  -8  17  21       35.51        4.15    149.83 o
  -7  17  21      907.39      626.71    166.22 o
  -6  17  21      100.13     -139.51    139.51 o
  -5  17  21     1412.47     1315.91    162.73 o
  -4  17  21     2619.86     2688.28    179.77 o
  -3  17  21     5598.73     5406.14    226.02 o
  -2  17  21     3071.29     3366.80    184.62 o
  -1  17  21      420.57      335.07    132.60 o
   0  17  21      704.65      899.29    115.22 o
   1  17  21      396.63      312.06    117.89 o
   2  17  21     3337.43     3432.54    163.76 o
   3  17  21     5531.71     4831.31    233.86 o
   4  17  21     2709.40     2698.67    187.08 o
   5  17  21     1369.38     1172.46    168.37 o
   6  17  21       98.36       85.73    135.54 o
   7  17  21     1015.26     1015.89    164.43 o
   8  17  21       49.44       98.04    144.34 o
  -6  18  21      629.05      694.18    164.61 o
  -5  18  21       83.56      133.87    149.78 o
  -4  18  21      322.78      336.80    147.01 o
  -3  18  21     2512.64     2966.98    192.32 o
  -2  18  21     2036.96     2187.64    176.41 o
  -1  18  21     6001.43     5783.97    238.31 o
   0  18  21       73.58       65.89    137.07 o
   1  18  21     5907.68     6087.17    211.58 o
   2  18  21     2163.34     2048.55    167.92 o
   3  18  21     2335.28     2215.56    176.05 o
   4  18  21      426.40      275.21    152.76 o
   5  18  21       84.34     -137.77    137.77 o
   6  18  21      600.91      593.64    154.48 o
  -2  19  21     2005.39     2064.46    187.26 o
  -1  19  21      402.19      421.70    152.88 o
   0  19  21    10003.50    11176.30    321.72 o
   1  19  21      397.89      382.44    126.71 o
   2  19  21     1975.56     2106.50    176.95 o
   0   1  22      345.52      296.63     50.12 o
   1   1  22    20742.46    19965.41    194.62 o
  -1   2  22     9674.76     9838.60    130.48 o
   0   2  22      175.32       78.36     46.63 o
   1   2  22     9957.00    10040.98    131.55 o
   2   2  22     4788.10     5238.60     97.66 o
  -2   3  22    21301.67    21342.24    207.14 o
  -1   3  22      132.22      196.80     48.37 o
   0   3  22      551.42      532.58     53.07 o
   1   3  22      129.78       89.35     47.24 o
   2   3  22    21813.76    21777.29    215.57 o
   3   3  22     7005.04     7139.46    116.79 o
  -3   4  22    20823.70    20224.94    243.45 o
  -2   4  22     3270.57     3310.78     87.33 o
  -1   4  22     7928.55     8092.54    129.85 o
   0   4  22      278.05      240.52     49.36 o
   1   4  22     7520.51     7845.62    119.19 o
   2   4  22     3233.28     3378.61     81.93 o
   3   4  22    21095.85    20820.28    226.27 o
   4   4  22     8274.64     8355.95    184.25 o
  -4   5  22     5681.32     5896.97    142.52 o
  -3   5  22     6410.34     6538.76    145.79 o
  -2   5  22     5242.98     5075.65    123.77 o
  -1   5  22     3547.09     3558.40    103.16 o
   0   5  22     6956.10     7931.54    147.54 o
   1   5  22     3343.05     3414.00     84.46 o
   2   5  22     5127.06     5005.04    107.71 o
   3   5  22     6414.58     6462.24    126.02 o
   4   5  22     5454.20     5650.14    132.69 o
   5   5  22     4331.92     4168.89    121.10 o
  -5   6  22      731.08      847.36     93.73 o
  -4   6  22    29682.65    29616.65    358.76 o
  -3   6  22     5083.52     5297.12    142.32 o
  -2   6  22     5591.44     5430.58    137.59 o
  -1   6  22     1596.61     1600.90     88.20 o
   0   6  22      960.59      968.55     83.77 o
   1   6  22     1550.32     1552.19     78.05 o
   2   6  22     5280.25     5461.17    105.50 o
   3   6  22     5158.88     5277.13    115.70 o
   4   6  22    30050.84    30195.44    328.26 o
   5   6  22      758.96      710.95     82.47 o
   6   6  22    30919.38    30868.36    363.75 o
  -6   7  22     1508.29     1673.82    134.15 o
  -5   7  22       45.86       -2.78     83.94 o
  -4   7  22     5493.78     5635.26    145.39 o
  -3   7  22     3287.94     3098.77    124.18 o
  -2   7  22     4483.51     4454.42    134.03 o
  -1   7  22     2049.11     1916.54    100.74 o
   0   7  22     8802.12     9193.00    184.46 o
   1   7  22     1838.76     2007.88     94.73 o
   2   7  22     4472.24     4503.74    109.50 o
   3   7  22     3138.62     3117.17     92.51 o
   4   7  22     5494.92     5582.41    136.39 o
   5   7  22       29.88       61.75     73.91 o
   6   7  22     1578.91     1410.05     96.83 o
   7   7  22     5098.55     5182.75    152.32 o
  -7   8  22    11637.77    11430.06    240.62 o
  -6   8  22     3378.04     3386.84    145.32 o
  -5   8  22     2447.81     2591.58    129.10 o
  -4   8  22      798.64      891.40     94.16 o
  -3   8  22     2027.21     2184.26    136.48 o
  -2   8  22    12336.87    12708.61    222.84 o
  -1   8  22     4857.41     4783.49    139.62 o
   0   8  22      574.16      510.57     82.65 o
   1   8  22     4721.35     4609.87    134.53 o
   2   8  22    11792.07    11725.32    197.30 o
   3   8  22     2122.07     2465.69     99.84 o
   4   8  22      776.11      798.65     81.67 o
   5   8  22     2597.29     2808.10    122.72 o
   6   8  22     3093.08     3112.26    128.55 o
   7   8  22    11719.15    11838.34    225.68 o
   8   8  22     1930.55     1743.63    119.24 o
  -8   9  22    14020.15    14210.26    279.24 o
  -7   9  22     1044.64     1004.17    118.95 o
  -6   9  22      881.79      653.81    109.73 o
  -5   9  22     6401.73     6303.71    188.94 o
  -4   9  22     3597.76     3935.45    169.91 o
  -3   9  22     1802.54     1683.41    114.26 o
  -2   9  22     5994.45     5640.31    160.26 o
  -1   9  22     1755.89     1535.19     98.97 o
   0   9  22      191.01      142.68     82.32 o
   1   9  22     1636.59     1639.99    103.69 o
   2   9  22     6026.03     6133.97    147.34 o
   3   9  22     1672.00     1478.75    104.17 o
   4   9  22     3659.47     3997.44    141.70 o
   5   9  22     6052.25     5812.27    148.79 o
   6   9  22      852.52      664.43     98.68 o
   7   9  22      923.30      843.92    101.84 o
   8   9  22    14279.48    13798.24    253.72 o
   9   9  22     6630.51     6363.38    199.62 o
  -9  10  22     6246.61     6598.80    201.61 o
  -8  10  22     4614.45     4487.55    180.03 o
  -7  10  22     4926.05     4707.62    179.58 o
  -6  10  22        8.54       34.49    102.08 o
  -5  10  22     3438.65     3423.94    157.84 o
  -4  10  22     1174.39     1017.21    110.21 o
  -3  10  22      551.52      682.43    111.24 o
  -2  10  22     2742.33     2842.79    127.74 o
  -1  10  22     6478.88     6736.75    176.94 o
   0  10  22      781.79      736.34     92.20 o
   1  10  22     6520.03     6495.54    170.72 o
   2  10  22     2975.81     3129.49    115.35 o
   3  10  22      520.05      663.02     94.78 o
   4  10  22     1159.11     1049.12    117.08 o
   5  10  22     3687.55     3906.27    143.94 o
   6  10  22       29.77       13.70     86.27 o
   7  10  22     5121.04     4786.28    159.98 o
   8  10  22     4832.85     4687.43    161.40 o
   9  10  22     6095.00     6174.72    181.92 o
  10  10  22     4327.27     4225.33    169.31 o
 -10  11  22     1693.10     1671.53    134.60 o
  -9  11  22     2078.45     2024.72    141.85 o
  -8  11  22      146.14        3.77    110.27 o
  -7  11  22     1383.67     1340.56    132.11 o
  -6  11  22      244.36      224.71    110.81 o
  -5  11  22     1442.55     1335.14    123.78 o
  -4  11  22     1519.32     1472.95    127.47 o
  -3  11  22       89.68       20.28     97.59 o
  -2  11  22      527.72      639.40    108.19 o
  -1  11  22    16249.63    16754.15    275.93 o
   0  11  22      483.93      383.65     95.91 o
   1  11  22    16157.45    15900.25    250.16 o
   2  11  22      553.69      447.27     88.62 o
   3  11  22       95.07       53.39     94.62 o
   4  11  22     1517.82     1411.10    123.62 o
   5  11  22     1598.33     1438.81    127.06 o
   6  11  22      247.03      113.67     93.97 o
   7  11  22     1369.15     1259.31    113.11 o
   8  11  22      130.68      140.56    101.60 o
   9  11  22     2095.62     2078.89    136.86 o
  10  11  22     1764.80     1926.56    137.02 o
  11  11  22    13570.57    12925.31    286.82 o
 -11  12  22     1070.46     1143.32    171.10 o
 -10  12  22      201.87      208.09    120.62 o
  -9  12  22     1622.19     1707.97    143.61 o
  -8  12  22      264.19       -2.76    115.79 o
  -7  12  22     7563.18     7447.92    269.34 o
  -6  12  22     1490.17     1256.96    133.92 o
  -5  12  22     8859.08     8593.75    238.97 o
  -4  12  22     1971.40     1997.41    146.94 o
  -3  12  22     1188.47     1203.50    120.66 o
  -2  12  22     5661.62     6041.62    196.72 o
  -1  12  22     1507.68     1412.63    109.97 o
   0  12  22       42.30       60.78     90.56 o
   1  12  22     1501.67     1464.92    109.68 o
   2  12  22     5545.10     5906.66    207.05 o
   3  12  22     1169.46      969.88    123.12 o
   4  12  22     2047.44     2110.62    141.93 o
   5  12  22     8911.66     8622.73    235.70 o
   6  12  22     1488.70     1513.07    135.85 o
   7  12  22     7483.99     7327.58    226.19 o
   8  12  22      265.52      233.97    104.41 o
   9  12  22     1565.84     1647.13    130.27 o
  10  12  22      177.64       36.40    116.41 o
  11  12  22     1015.23      834.64    132.75 o
  12  12  22     3673.69     3553.36    192.34 o
 -12  13  22      905.26      895.00    152.75 o
 -11  13  22     2167.05     1925.09    166.18 o
 -10  13  22     1302.94     1060.20    147.44 o
  -9  13  22       26.16       16.55    122.25 o
  -8  13  22     3545.50     3512.80    181.32 o
  -7  13  22     1905.09     1720.63    147.57 o
  -6  13  22       71.77      165.61    113.20 o
  -5  13  22     4649.27     4016.33    181.85 o
  -4  13  22     5978.85     5846.08    195.64 o
  -3  13  22      655.29      448.14    111.87 o
  -2  13  22     4600.72     4997.02    180.19 o
  -1  13  22     5899.40     6340.27    179.77 o
   0  13  22     1771.95     2039.17    123.79 o
   1  13  22     5976.41     5987.81    174.23 o
   2  13  22     4633.22     4479.17    145.33 o
   3  13  22      756.06      778.53    113.31 o
   4  13  22     5684.23     5535.18    187.65 o
   5  13  22     4767.48     4603.12    187.36 o
   6  13  22       65.94       -3.15    120.96 o
   7  13  22     1900.42     1836.58    152.57 o
   8  13  22     3547.24     3410.33    186.41 o
   9  13  22       34.75      -32.90    116.61 o
  10  13  22     1352.85     1261.05    136.29 o
  11  13  22     2150.11     2388.52    178.85 o
  12  13  22      936.60     1112.58    160.54 o
  13  13  22     2737.34     2552.23    192.88 o
 -12  14  22      811.13      743.55    159.55 o
 -11  14  22      497.19      358.34    141.62 o
 -10  14  22     1734.12     1627.59    163.82 o
  -9  14  22     2243.53     1965.53    177.51 o
  -8  14  22      462.71      277.51    136.23 o
  -7  14  22      323.08      498.57    132.11 o
  -6  14  22      655.60      616.08    132.99 o
  -5  14  22      532.55      500.87    128.72 o
  -4  14  22     3875.90     4051.13    178.31 o
  -3  14  22     7610.58     7602.17    220.98 o
  -2  14  22     6314.41     6090.66    200.58 o
  -1  14  22     1993.80     2073.91    143.11 o
   0  14  22      649.01      606.44    107.22 o
   1  14  22     1960.77     2333.92    130.13 o
   2  14  22     6351.37     6277.10    172.32 o
   3  14  22     7730.80     7700.10    219.32 o
   4  14  22     3859.71     3865.17    175.44 o
   5  14  22      540.70      429.19    122.58 o
   6  14  22      662.43      605.55    130.78 o
   7  14  22      348.05       -3.46    132.35 o
   8  14  22      431.03      212.09    154.85 o
   9  14  22     2181.75     1697.45    179.59 o
  10  14  22     1737.15     1486.41    158.95 o
  11  14  22      530.29      513.94    172.34 o
  12  14  22      820.31      790.25    175.59 o
 -11  15  22      234.65      222.65    141.91 o
 -10  15  22      491.27      228.10    148.15 o
  -9  15  22     1580.10     1734.00    181.90 o
  -8  15  22     3018.70     3185.86    202.30 o
  -7  15  22     1783.16     1590.42    168.43 o
  -6  15  22       73.04        9.65    132.93 o
  -5  15  22      299.24      178.62    124.21 o
  -4  15  22     8699.48     9128.23    250.77 o
  -3  15  22     4088.80     4233.65    181.93 o
  -2  15  22       51.52      -99.20    108.51 o
  -1  15  22     1169.46     1139.98    131.36 o
   0  15  22     2106.02     2070.12    120.69 o
   1  15  22     1174.64     1226.97    118.85 o
   2  15  22       41.62     -103.56    103.56 o
   3  15  22     4222.05     4035.78    189.79 o
   4  15  22     8601.19     8855.97    285.43 o
   5  15  22      270.21      361.50    127.71 o
   6  15  22       83.02      -13.70    123.85 o
   7  15  22     1769.21     1916.72    159.69 o
   8  15  22     3049.73     2787.26    193.17 o
   9  15  22     1533.52     1552.33    180.71 o
  10  15  22      477.43      362.18    169.49 o
  11  15  22      202.63      158.58    160.14 o
 -10  16  22     2188.63     1990.80    187.52 o
  -9  16  22      222.71      291.18    152.78 o
  -8  16  22      278.75      215.84    150.51 o
  -7  16  22      771.55      570.62    154.60 o
  -6  16  22    12269.10    12686.27    339.21 o
  -5  16  22     2694.21     2423.62    179.99 o
  -4  16  22     3496.99     3807.37    192.79 o
  -3  16  22      795.33      647.91    138.04 o
  -2  16  22     1215.40     1052.38    134.71 o
  -1  16  22     1091.71      894.98    131.72 o
   0  16  22      266.23       63.73     97.01 o
   1  16  22     1147.35     1063.16    120.20 o
   2  16  22     1107.23      890.84    146.21 o
   3  16  22      810.30      767.36    148.38 o
   4  16  22     3637.95     3691.28    225.99 o
   5  16  22     2685.22     2682.48    172.93 o
   6  16  22    12123.81    13050.93    330.26 o
   7  16  22      839.81      754.68    145.93 o
   8  16  22      272.76      138.04    147.64 o
   9  16  22      243.78       95.88    149.87 o
  10  16  22     2087.44     1933.71    205.17 o
  -8  17  22      391.90      156.33    159.81 o
  -7  17  22      951.67      723.49    169.39 o
  -6  17  22      924.23      710.67    160.10 o
  -5  17  22      374.99      416.20    144.88 o
  -4  17  22     2377.45     2548.37    182.86 o
  -3  17  22       71.16      -32.91    132.80 o
  -2  17  22     2576.83     2508.18    180.55 o
  -1  17  22      366.60      269.76    132.87 o
   0  17  22    13357.31    13790.43    324.23 o
   1  17  22      399.91      214.25    113.90 o
   2  17  22     2455.10     2400.47    167.97 o
   3  17  22       63.88      197.16    147.55 o
   4  17  22     2436.45     2232.42    181.50 o
   5  17  22      362.05      399.72    148.13 o
   6  17  22      925.44      615.02    150.69 o
   7  17  22      946.05     1037.08    167.26 o
   8  17  22      409.91      218.15    150.56 o
  -5  18  22      793.05      814.50    172.29 o
  -4  18  22     1283.30     1191.28    167.69 o
  -3  18  22     3152.57     3296.19    197.52 o
  -2  18  22     1823.67     1863.83    180.88 o
  -1  18  22     1051.25     1047.45    156.87 o
   0  18  22      168.12      177.12    139.19 o
   1  18  22     1026.68     1097.18    136.83 o
   2  18  22     1836.20     1914.86    165.57 o
   3  18  22     3161.66     3120.67    191.64 o
   4  18  22     1139.96     1105.57    171.89 o
   5  18  22      771.17      704.51    156.18 o
   0   1  23    14728.97    15486.65    164.75 o
   1   1  23       14.29      182.14     49.93 o
  -1   2  23     3905.37     3949.84     90.14 o
   0   2  23     7710.23     7825.47    118.84 o
   1   2  23     3893.80     3909.10     92.99 o
   2   2  23    13495.97    13851.18    156.71 o
  -2   3  23     1409.92     1436.86     63.08 o
  -1   3  23      620.54      549.76     56.15 o
   0   3  23     2538.82     2500.64     76.98 o
   1   3  23      584.74      450.34     53.04 o
   2   3  23     1327.16     1397.71     64.50 o
   3   3  23      275.31      245.65     53.64 o
  -3   4  23     6059.46     6146.75    130.38 o
  -2   4  23     7554.40     7655.43    133.47 o
  -1   4  23     3548.16     3770.30    100.37 o
   0   4  23      336.19      330.59     52.55 o
   1   4  23     3212.13     3514.24     86.99 o
   2   4  23     7730.33     8061.86    124.54 o
   3   4  23     5945.79     5823.00    126.08 o
   4   4  23      998.91     1064.38     84.05 o
  -4   5  23    13363.57    13732.88    211.06 o
  -3   5  23    14924.54    14435.92    214.41 o
  -2   5  23     1325.54     1250.83     93.45 o
  -1   5  23      215.90      166.12     60.55 o
   0   5  23        4.92        0.11     56.74 o
   1   5  23      226.50      304.01     55.36 o
   2   5  23     1248.82     1254.33     67.72 o
   3   5  23    15194.92    14719.33    212.15 o
   4   5  23    13692.08    13829.70    203.25 o
   5   5  23     2684.62     2889.24    108.52 o
  -5   6  23      705.58      496.14     81.68 o
  -4   6  23     2550.83     2513.96    110.18 o
  -3   6  23     2693.83     2933.00    128.37 o
  -2   6  23     1968.28     2075.62     99.69 o
  -1   6  23     2733.02     2897.33    117.53 o
   0   6  23     2470.54     2460.77    104.77 o
   1   6  23     2977.16     3412.58    111.96 o
   2   6  23     1914.62     2096.76     78.50 o
   3   6  23     2991.42     3020.27     97.30 o
   4   6  23     2746.81     2695.97    106.35 o
   5   6  23      775.01      618.56     84.57 o
   6   6  23      145.22       36.09     79.79 o
  -6   7  23       40.47       88.16     82.76 o
  -5   7  23     9732.12     9847.98    206.24 o
  -4   7  23      727.33      748.16    116.51 o
  -3   7  23     4876.31     5060.48    154.57 o
  -2   7  23     5754.78     5543.62    157.83 o
  -1   7  23      193.65      274.63     78.44 o
   0   7  23      566.08      486.89     81.45 o
   1   7  23      241.92      133.91     71.74 o
   2   7  23     5547.40     5665.66    123.02 o
   3   7  23     5463.67     5628.55    119.76 o
   4   7  23      655.05      581.02     78.59 o
   5   7  23    10048.92    10083.53    189.68 o
   6   7  23       41.20      -76.78     76.78 o
   7   7  23     2712.15     2613.14    121.65 o
  -7   8  23     1870.67     2087.56    131.96 o
  -6   8  23     5531.90     5430.76    172.42 o
  -5   8  23     7300.54     7747.85    199.49 o
  -4   8  23     2051.02     2115.09    116.73 o
  -3   8  23     4895.29     5134.70    156.88 o
  -2   8  23     2767.26     3297.12    129.71 o
  -1   8  23    11753.74    11907.00    212.99 o
   0   8  23    22155.04    21465.51    322.37 o
   1   8  23    11307.42    11239.17    207.65 o
   2   8  23     2769.20     2983.72    107.13 o
   3   8  23     5110.13     5199.40    134.83 o
   4   8  23     1986.02     1859.78     95.54 o
   5   8  23     6897.80     7219.98    175.63 o
   6   8  23     5271.51     5430.85    162.01 o
   7   8  23     1772.62     1621.09    110.40 o
   8   8  23      677.42      723.82    104.46 o
  -8   9  23     3297.31     3395.55    159.52 o
  -7   9  23     2455.53     2234.72    139.41 o
  -6   9  23     4990.47     5303.33    224.46 o
  -5   9  23     1636.00     2043.02    130.26 o
  -4   9  23     7648.57     7815.04    209.00 o
  -3   9  23      229.50       71.53     86.41 o
  -2   9  23       94.15       79.27     83.88 o
  -1   9  23    11300.19    10968.03    215.27 o
   0   9  23    13916.08    13516.34    231.68 o
   1   9  23    11305.59    10594.73    213.79 o
   2   9  23      106.09      -72.05     72.05 o
   3   9  23      223.48      152.46     90.34 o
   4   9  23     7752.77     7885.21    191.17 o
   5   9  23     1713.15     1982.31    118.18 o
   6   9  23     5265.10     5289.52    158.71 o
   7   9  23     2477.01     2583.32    147.42 o
   8   9  23     3287.35     3192.91    140.47 o
   9   9  23      682.77      570.32    114.95 o
  -9  10  23     4664.15     4726.80    175.67 o
  -8  10  23      896.47      644.92    121.83 o
  -7  10  23     3286.38     3524.50    164.13 o
  -6  10  23        2.36      -99.61     99.61 o
  -5  10  23     1476.13     1148.46    117.17 o
  -4  10  23     1200.46     1212.37    126.96 o
  -3  10  23     5726.34     5417.36    188.18 o
  -2  10  23     7753.52     7838.93    193.25 o
  -1  10  23      398.60      651.73     96.04 o
   0  10  23     5782.70     5900.27    162.62 o
   1  10  23      391.93      249.72     85.94 o
   2  10  23     7391.71     7833.12    170.96 o
   3  10  23     5840.30     5538.50    173.05 o
   4  10  23     1279.43     1140.52    121.43 o
   5  10  23     1415.79     1500.03    111.97 o
   6  10  23        7.49      176.41     89.83 o
   7  10  23     3453.19     3467.43    144.14 o
   8  10  23      907.64      860.09    113.55 o
   9  10  23     4697.34     4801.61    177.88 o
  10  10  23     9033.70     9347.23    235.44 o
 -10  11  23     2780.56     2759.43    150.05 o
  -9  11  23     3135.40     2850.09    158.27 o
  -8  11  23     4761.31     4787.33    195.08 o
  -7  11  23      869.86      831.01    136.79 o
  -6  11  23      780.46      640.94    119.67 o
  -5  11  23      443.00      341.90    110.35 o
  -4  11  23     6206.34     6040.95    204.64 o
  -3  11  23     5584.76     5538.87    190.82 o
  -2  11  23     1431.89     1284.96    110.34 o
  -1  11  23     3022.01     3002.84    136.67 o
   0  11  23       45.33       47.97     92.58 o
   1  11  23     3235.38     3232.20    129.36 o
   2  11  23     1299.67     1075.69     99.21 o
   3  11  23     5392.40     5348.27    188.65 o
   4  11  23     5916.93     6018.72    190.69 o
   5  11  23      402.52      306.52    107.13 o
   6  11  23      806.11      907.85    122.82 o
   7  11  23      991.03      983.41    108.51 o
   8  11  23     4978.35     5002.40    175.78 o
   9  11  23     2987.49     2849.61    149.41 o
  10  11  23     2760.32     2544.15    150.35 o
  11  11  23      817.58      827.36    127.67 o
 -11  12  23     2686.16     2878.91    165.45 o
 -10  12  23     3266.12     3712.69    182.83 o
  -9  12  23     3730.85     3556.05    176.23 o
  -8  12  23     1902.41     2094.23    153.81 o
  -7  12  23     5845.85     5426.01    205.23 o
  -6  12  23      515.32      594.14    123.22 o
  -5  12  23     3002.27     2793.06    158.35 o
  -4  12  23     1162.77     1062.33    128.47 o
  -3  12  23     5103.76     4921.69    178.52 o
  -2  12  23    11612.65    11527.37    254.56 o
  -1  12  23      400.72       23.85     91.68 o
   0  12  23     1291.42     1208.24    113.26 o
   1  12  23      395.72      305.96     94.75 o
   2  12  23    11656.41    11860.72    244.01 o
   3  12  23     5324.69     5640.87    194.73 o
   4  12  23     1245.86      967.84    124.70 o
   5  12  23     2949.56     2858.89    158.06 o
   6  12  23      508.13      650.48    123.29 o
   7  12  23     5871.39     5678.88    204.49 o
   8  12  23     1908.15     1789.15    133.37 o
   9  12  23     3546.39     3652.27    161.86 o
  10  12  23     3389.21     3475.87    185.47 o
  11  12  23     2634.26     2589.04    164.32 o
  12  12  23      676.39      505.10    140.82 o
 -12  13  23      442.23      386.79    145.65 o
 -11  13  23     1899.18     2035.73    164.74 o
 -10  13  23      180.30       62.41    129.87 o
  -9  13  23      227.00      354.18    129.26 o
  -8  13  23     4516.49     4350.56    197.41 o
  -7  13  23      264.51      199.31    119.32 o
  -6  13  23     7545.59     7471.25    235.21 o
  -5  13  23     2585.08     2507.14    164.39 o
  -4  13  23     9351.18     8832.96    256.74 o
  -3  13  23     2686.99     2752.31    151.27 o
  -2  13  23      707.12      525.26    113.86 o
  -1  13  23     2819.13     2789.13    133.85 o
   0  13  23     3515.01     3569.59    147.54 o
   1  13  23     2771.89     2752.74    141.48 o
   2  13  23      643.67      627.79     98.13 o
   3  13  23     2730.75     2839.23    152.45 o
   4  13  23     9298.80     9276.27    249.02 o
   5  13  23     2574.70     2527.80    168.60 o
   6  13  23     7423.65     6975.30    250.51 o
   7  13  23      268.85      396.93    134.17 o
   8  13  23     4475.84     4548.34    210.22 o
   9  13  23      175.73      120.42    119.37 o
  10  13  23      159.09      219.16    128.84 o
  11  13  23     1801.53     1485.36    164.90 o
  12  13  23      505.25      531.51    153.62 o
  13  13  23      783.51      705.45    158.92 o
 -12  14  23     1784.90     1675.90    176.82 o
 -11  14  23      158.91       84.72    138.38 o
 -10  14  23     3252.36     2854.86    190.59 o
  -9  14  23      259.64      290.21    140.93 o
  -8  14  23      472.74      530.63    142.60 o
  -7  14  23     2748.91     2689.76    173.43 o
  -6  14  23     3993.59     3690.85    188.83 o
  -5  14  23     7193.81     7235.79    242.30 o
  -4  14  23      845.47     1103.83    134.34 o
  -3  14  23      199.59      328.12    115.79 o
  -2  14  23      631.15      499.45    118.68 o
  -1  14  23     2563.77     2664.76    153.02 o
   0  14  23      871.20      770.80    108.24 o
   1  14  23     2655.68     3163.13    157.17 o
   2  14  23      682.81      591.15    138.91 o
   3  14  23      214.77      434.09    118.24 o
   4  14  23      875.84      910.49    134.00 o
   5  14  23     7120.60     7137.66    239.78 o
   6  14  23     3938.21     4049.06    224.08 o
   7  14  23     2747.77     2890.33    179.98 o
   8  14  23      469.49      487.68    150.18 o
   9  14  23      298.16       93.25    148.44 o
  10  14  23     3399.16     3678.81    194.26 o
  11  14  23      179.63      428.09    165.98 o
  12  14  23     1877.51     1705.37    206.48 o
 -11  15  23      796.10      494.09    152.95 o
 -10  15  23       60.38      -44.95    140.41 o
  -9  15  23      808.25      703.54    159.78 o
  -8  15  23       42.27      148.73    147.28 o
  -7  15  23     2015.16     2015.20    176.90 o
  -6  15  23     2340.96     2537.83    184.28 o
  -5  15  23     9164.63     9335.26    272.89 o
  -4  15  23       67.75      344.66    122.42 o
  -3  15  23     3532.59     3488.17    179.15 o
  -2  15  23     2855.76     2912.87    177.41 o
  -1  15  23      127.34      125.08    113.77 o
   0  15  23     1180.24     1008.10    115.42 o
   1  15  23      194.69      386.74    105.48 o
   2  15  23     2954.59     2952.26    175.63 o
   3  15  23     3652.07     3907.95    188.81 o
   4  15  23       53.58      -68.12    123.12 o
   5  15  23     9204.94     9409.69    273.78 o
   6  15  23     2432.06     2336.47    173.21 o
   7  15  23     2061.31     2271.44    177.06 o
   8  15  23       39.08     -141.58    141.58 o
   9  15  23      818.60      825.01    166.92 o
  10  15  23       39.76       -1.89    156.92 o
  11  15  23      736.28      697.10    206.64 o
  -9  16  23      423.76      361.87    159.18 o
  -8  16  23     1951.76     1917.33    189.57 o
  -7  16  23      687.15      789.91    189.30 o
  -6  16  23     3001.82     3001.11    197.69 o
  -5  16  23      566.29      712.23    155.13 o
  -4  16  23     4039.48     4091.33    201.23 o
  -3  16  23     2260.60     2412.62    161.37 o
  -2  16  23     2842.49     2786.40    164.34 o
  -1  16  23     2671.02     2420.02    160.37 o
   0  16  23      209.97      237.71     99.60 o
   1  16  23     2732.54     2857.00    161.55 o
   2  16  23     2898.13     3061.04    189.37 o
   3  16  23     2539.47     2256.33    180.60 o
   4  16  23     3875.50     3955.48    206.71 o
   5  16  23      570.12      575.98    140.50 o
   6  16  23     3005.53     2835.92    180.71 o
   7  16  23      710.76      794.37    153.55 o
   8  16  23     1990.40     1674.99    181.09 o
   9  16  23      338.97      354.43    158.32 o
  -7  17  23     2454.09     2480.03    197.72 o
  -6  17  23      337.68      317.63    155.67 o
  -5  17  23      372.36      227.50    144.93 o
  -4  17  23      468.46      256.79    138.90 o
  -3  17  23     5963.92     5748.18    229.16 o
  -2  17  23     5881.91     5748.17    232.74 o
  -1  17  23       44.60       91.65    133.29 o
   0  17  23      661.62      465.49    136.17 o
   1  17  23       53.91       67.24    111.55 o
   2  17  23     5879.01     6016.19    229.49 o
   3  17  23     6044.56     5920.41    309.91 o
   4  17  23      411.65      265.75    155.98 o
   5  17  23      433.71      412.17    153.89 o
   6  17  23      351.81       79.04    142.69 o
   7  17  23     2363.21     2333.46    203.50 o
  -5  18  23      246.19      289.35    225.59 o
  -4  18  23     1310.06     1093.51    168.38 o
  -3  18  23     2256.61     2413.03    222.95 o
  -2  18  23     4475.67     4697.23    223.41 o
  -1  18  23     3925.58     3998.61    251.38 o
   0  18  23      170.79      354.17    147.86 o
   1  18  23     3917.85     3480.76    173.24 o
   2  18  23     4385.52     4734.15    213.41 o
   3  18  23     2315.93     2115.86    177.97 o
   4  18  23     1363.13     1302.74    175.70 o
   5  18  23      212.27     -199.35    199.35 o
   0   0  24    41606.43    42228.36    708.74 o
   0   1  24        9.38      125.12     51.57 o
   1   1  24    10122.12    10580.18    142.10 o
  -1   2  24     4932.70     4803.28    101.12 o
   0   2  24     1269.84     1306.68     65.84 o
   1   2  24     4817.57     4612.99     98.68 o
   2   2  24     1435.48     1531.70     67.44 o
  -2   3  24    19200.58    19294.06    203.51 o
  -1   3  24     1923.98     2020.19     72.32 o
   0   3  24     1379.48     1469.98     69.65 o
   1   3  24     1690.63     1814.17     70.54 o
   2   3  24    19624.38    19821.33    209.62 o
   3   3  24     1305.24     1288.65     63.34 o
  -3   4  24     5609.32     5643.74    125.16 o
  -2   4  24     2440.41     2659.78     91.52 o
  -1   4  24     2636.02     2616.10     87.01 o
   0   4  24       36.17      -25.48     51.92 o
   1   4  24     2769.09     2754.06     87.84 o
   2   4  24     2675.99     2679.71     83.66 o
   3   4  24     5663.66     5858.14    128.81 o
   4   4  24    13544.78    12996.53    204.15 o
  -4   5  24      528.62      510.67     77.78 o
  -3   5  24     2946.34     3041.45    108.64 o
  -2   5  24     1705.77     1755.59     90.21 o
  -1   5  24     2442.48     2442.40     94.44 o
   0   5  24      112.89       59.98     62.32 o
   1   5  24     2271.67     2380.81     79.60 o
   2   5  24     1715.29     1804.42     76.49 o
   3   5  24     2968.08     2910.73     97.67 o
   4   5  24      448.72      443.87     76.44 o
   5   5  24    43103.01    42320.63    447.84 o
  -5   6  24     3121.67     2879.33    116.55 o
  -4   6  24      172.95      128.13     76.21 o
  -3   6  24      944.58      941.36     89.84 o
  -2   6  24     5033.69     5343.45    150.24 o
  -1   6  24     6365.23     6568.69    160.61 o
   0   6  24     5174.69     5455.05    143.82 o
   1   6  24     6178.60     6210.02    148.55 o
   2   6  24     4973.25     5172.25    112.38 o
   3   6  24      945.13      853.36     74.52 o
   4   6  24      195.90      195.06     77.51 o
   5   6  24     2950.93     2920.39    114.82 o
   6   6  24        5.51       47.21     82.06 o
  -6   7  24     3448.75     3449.59    134.33 o
  -5   7  24    11553.18    11699.76    242.30 o
  -4   7  24     8143.87     8463.03    209.63 o
  -3   7  24      512.26      370.84     97.75 o
  -2   7  24     1920.01     1845.71    113.78 o
  -1   7  24     7625.91     7471.24    174.40 o
   0   7  24      335.82      281.39     80.82 o
   1   7  24     7796.01     7828.78    175.58 o
   2   7  24     2243.87     2321.79     88.85 o
   3   7  24      503.70      466.22     70.00 o
   4   7  24     8048.58     8157.60    166.85 o
   5   7  24    12068.06    12430.66    212.36 o
   6   7  24     3338.85     3048.36    122.87 o
   7   7  24     8688.28     8832.87    199.00 o
  -7   8  24     3178.91     3042.68    149.13 o
  -6   8  24      296.88      316.11    100.71 o
  -5   8  24     5848.52     6239.92    184.17 o
  -4   8  24     2428.37     2280.69    136.03 o
  -3   8  24     7888.81     8079.30    194.89 o
  -2   8  24     2256.51     2338.00    118.19 o
  -1   8  24      436.35      476.64     90.94 o
   0   8  24      103.68      137.10     81.50 o
   1   8  24      416.43      383.77     81.69 o
   2   8  24     2254.26     2300.78    100.53 o
   3   8  24     7745.88     7844.25    167.32 o
   4   8  24     2840.88     3002.55    118.12 o
   5   8  24     5631.51     5850.77    161.65 o
   6   8  24      357.01      257.89     89.80 o
   7   8  24     3170.57     3037.15    135.21 o
   8   8  24     9634.34     9587.47    236.69 o
  -8   9  24     4783.64     4644.57    174.72 o
  -7   9  24      366.67      239.48    107.13 o
  -6   9  24      665.05      828.24    118.26 o
  -5   9  24      930.42      857.67    113.44 o
  -4   9  24     4611.22     4335.16    150.39 o
  -3   9  24     9862.97     9083.50    230.61 o
  -2   9  24     5790.57     5887.75    167.66 o
  -1   9  24     3899.42     4337.31    155.33 o
   0   9  24     8781.55     8080.92    203.07 o
   1   9  24     3630.06     3995.42    158.35 o
   2   9  24     6016.65     5992.77    150.78 o
   3   9  24     9412.76     9069.21    212.91 o
   4   9  24     4580.53     4738.11    154.30 o
   5   9  24      996.89      785.97     86.73 o
   6   9  24      622.04      531.48     98.05 o
   7   9  24      303.88      371.58     99.38 o
   8   9  24     4753.33     4603.49    166.53 o
   9   9  24     2821.08     2879.68    151.62 o
  -9  10  24     8772.83     8528.81    229.97 o
  -8  10  24     1502.83     1401.70    135.23 o
  -7  10  24      984.78     1011.96    138.85 o
  -6  10  24      763.98      614.89    116.52 o
  -5  10  24      440.44      482.17    111.70 o
  -4  10  24      295.37       45.35    106.80 o
  -3  10  24     4133.29     4176.99    154.16 o
  -2  10  24     3510.50     3679.23    155.48 o
  -1  10  24     1355.38     1454.89    111.18 o
   0  10  24     7246.50     7590.29    208.52 o
   1  10  24     1443.78     1499.44    106.31 o
   2  10  24     3425.91     3475.67    130.84 o
   3  10  24     4206.88     4357.88    170.86 o
   4  10  24      349.63      267.12    105.29 o
   5  10  24      457.60      294.36    107.28 o
   6  10  24      867.18      762.59    100.24 o
   7  10  24      993.13      916.17    109.00 o
   8  10  24     1462.53     1401.44    124.33 o
   9  10  24     8724.16     8371.85    252.62 o
  10  10  24     2150.37     2323.00    144.39 o
 -10  11  24     4127.13     4022.18    173.04 o
  -9  11  24     1389.76     1154.39    134.57 o
  -8  11  24     2255.09     2240.01    154.48 o
  -7  11  24     1043.59     1029.23    132.22 o
  -6  11  24     8656.54     8781.79    249.39 o
  -5  11  24     1771.41     1459.46    137.74 o
  -4  11  24     1517.27     1394.21    133.87 o
  -3  11  24      303.91      315.65    111.80 o
  -2  11  24     1024.20      994.92    107.09 o
  -1  11  24       14.86      -31.55     90.35 o
   0  11  24      301.73      185.27     96.31 o
   1  11  24       16.25       47.52     85.45 o
   2  11  24      953.75     1181.45    101.16 o
   3  11  24      250.80      292.03    108.01 o
   4  11  24     1302.59     1602.35    129.90 o
   5  11  24     1875.75     1813.66    155.24 o
   6  11  24     8855.06     9254.84    247.86 o
   7  11  24     1058.60     1018.65    127.75 o
   8  11  24     2309.70     2297.96    140.33 o
   9  11  24     1494.82     1445.30    135.03 o
  10  11  24     4084.36     4322.57    178.54 o
  11  11  24      155.15      -55.52    111.61 o
 -11  12  24     2323.75     2322.11    159.77 o
 -10  12  24     5703.99     5609.86    213.93 o
  -9  12  24     1898.50     1741.23    148.26 o
  -8  12  24      789.02      764.80    130.48 o
  -7  12  24      424.44      136.54    118.35 o
  -6  12  24     1371.89     1675.85    144.86 o
  -5  12  24      494.39      267.90    118.29 o
  -4  12  24     2860.41     2955.24    160.51 o
  -3  12  24      189.47       98.23    109.26 o
  -2  12  24     4904.23     4992.46    183.32 o
  -1  12  24     2226.29     2371.22    132.26 o
   0  12  24    25713.69    25752.63    374.66 o
   1  12  24     2085.99     2000.80    125.66 o
   2  12  24     4691.43     4672.65    166.48 o
   3  12  24      231.86      248.04    113.66 o
   4  12  24     2884.42     3094.06    163.15 o
   5  12  24      537.84      446.56    117.42 o
   6  12  24     1398.40     1442.68    139.13 o
   7  12  24      435.52       94.43    120.60 o
   8  12  24      835.38      745.93    123.34 o
   9  12  24     2004.55     2084.15    141.35 o
  10  12  24     5906.71     5927.05    208.18 o
  11  12  24     2274.78     2286.77    162.27 o
  12  12  24     5706.40     5604.59    216.42 o
 -12  13  24      245.90      114.10    139.70 o
 -11  13  24      235.42      -11.29    130.55 o
 -10  13  24      157.11      212.41    129.04 o
  -9  13  24     3915.29     3759.36    187.10 o
  -8  13  24     1450.38     1411.77    149.68 o
  -7  13  24      190.66      244.54    124.75 o
  -6  13  24     7600.79     7340.68    235.35 o
  -5  13  24     1244.32     1345.06    145.36 o
  -4  13  24      644.21      689.09    130.98 o
  -3  13  24     9740.46     9467.06    245.22 o
  -2  13  24     5545.39     5554.73    192.54 o
  -1  13  24     3024.18     2827.22    136.53 o
   0  13  24      701.10      416.11    105.05 o
   1  13  24     3018.43     3151.94    140.72 o
   2  13  24     5621.03     5206.54    179.36 o
   3  13  24     9742.51    10222.78    255.23 o
   4  13  24      591.12      729.06    130.80 o
   5  13  24     1153.41     1177.05    147.52 o
   6  13  24     7858.72     7566.31    261.23 o
   7  13  24      176.24       97.59    129.95 o
   8  13  24     1426.51     1480.32    163.22 o
   9  13  24     4162.60     4378.77    215.62 o
  10  13  24      136.40       32.33    139.22 o
  11  13  24      216.77      157.50    143.07 o
  12  13  24      273.09       51.59    142.36 o
  13  13  24     1282.67     1503.34    172.00 o
 -12  14  24      888.13      971.17    301.68 o
 -11  14  24     1198.64     1124.73    157.94 o
 -10  14  24      597.37      647.38    148.25 o
  -9  14  24     1269.43      851.56    154.77 o
  -8  14  24     4577.21     4565.75    212.78 o
  -7  14  24     6819.42     6907.26    239.21 o
  -6  14  24     2414.40     2454.39    166.71 o
  -5  14  24     6648.20     6701.95    246.71 o
  -4  14  24     2783.53     2975.85    177.04 o
  -3  14  24     3824.04     3731.27    173.70 o
  -2  14  24      692.11      535.10    121.89 o
  -1  14  24      686.29      822.92    123.43 o
   0  14  24      133.43      -14.61     96.22 o
   1  14  24      708.12      745.07    108.64 o
   2  14  24      728.06      599.50    126.94 o
   3  14  24     3849.41     3644.99    172.77 o
   4  14  24     2906.71     2854.57    164.13 o
   5  14  24     6699.55     6736.85    237.15 o
   6  14  24     2231.84     2079.68    174.09 o
   7  14  24     6922.64     7089.51    247.93 o
   8  14  24     4351.89     4316.10    225.04 o
   9  14  24     1184.61      946.82    164.17 o
  10  14  24      612.10      686.53    175.24 o
  11  14  24     1163.67     1176.51    175.55 o
  12  14  24      897.16      572.52    312.46 o
 -10  15  24      801.50      681.73    160.85 o
  -9  15  24     2014.89     1664.71    182.41 o
  -8  15  24      397.86      567.31    157.10 o
  -7  15  24     2415.19     2183.96    181.95 o
  -6  15  24     4093.51     4451.95    213.13 o
  -5  15  24     1458.82     1505.51    160.74 o
  -4  15  24     4337.86     4524.13    200.18 o
  -3  15  24     2448.66     2620.05    165.17 o
  -2  15  24     3517.95     3411.63    171.32 o
  -1  15  24      174.99      228.90    116.83 o
   0  15  24     1224.06     1331.62    119.58 o
   1  15  24      240.77      171.03    104.37 o
   2  15  24     3691.57     3521.78    182.91 o
   3  15  24     2284.62     2317.09    223.45 o
   4  15  24     4377.28     4165.17    209.66 o
   5  15  24     1486.56     1353.03    157.46 o
   6  15  24     4102.77     4264.05    207.21 o
   7  15  24     2432.07     2370.92    180.02 o
   8  15  24      326.31      149.15    152.04 o
   9  15  24     2037.75     1879.98    189.24 o
  10  15  24      855.22     1004.57    181.75 o
  -9  16  24      478.19      301.58    162.04 o
  -8  16  24      371.78      388.72    163.53 o
  -7  16  24     1094.59     1216.84    170.78 o
  -6  16  24      776.92      734.93    158.15 o
  -5  16  24     2254.35     2227.28    185.24 o
  -4  16  24      160.10      131.28    135.73 o
  -3  16  24      427.28      370.47    129.03 o
  -2  16  24     6496.35     6891.53    226.52 o
  -1  16  24     5427.67     5788.45    213.96 o
   0  16  24       29.50      -18.39    107.11 o
   1  16  24     5501.72     5486.31    238.63 o
   2  16  24     6535.82     6678.96    253.66 o
   3  16  24      399.75      392.45    146.98 o
   4  16  24      188.57      198.72    141.78 o
   5  16  24     2253.36     2360.80    180.94 o
   6  16  24      795.11      834.57    157.36 o
   7  16  24     1233.06      966.20    212.62 o
   8  16  24      347.27      261.99    155.88 o
   9  16  24      453.47      175.77    156.25 o
  -7  17  24     3576.44     3522.69    219.29 o
  -6  17  24      197.06      278.99    156.56 o
  -5  17  24     8328.04     9106.70    299.62 o
  -4  17  24      884.18      676.97    154.55 o
  -3  17  24      189.52      320.48    139.89 o
  -2  17  24      512.31      171.17    141.26 o
  -1  17  24     2089.47     2038.07    161.01 o
   0  17  24     1291.08     1191.28    151.69 o
   1  17  24     2082.67     1923.14    143.78 o
   2  17  24      485.49      247.83    144.84 o
   3  17  24      209.12      172.08    151.29 o
   4  17  24      914.83      692.92    165.10 o
   5  17  24     8337.68     8922.24    294.36 o
   6  17  24      232.33       83.28    152.01 o
   7  17  24     3505.40     3462.80    235.51 o
  -4  18  24     2542.47     2777.92    410.49 o
  -3  18  24      728.35      688.01    159.25 o
  -2  18  24     2378.28     2428.36    187.85 o
  -1  18  24     4040.15     4207.01    231.46 o
   0  18  24      280.14      374.37    155.80 o
   1  18  24     4124.90     4011.96    179.50 o
   2  18  24     2435.44     2360.83    178.44 o
   3  18  24      683.28      615.30    155.71 o
   4  18  24     2630.40     2397.12    348.65 o
   0   1  25      285.49      261.20     58.61 o
   1   1  25    24591.12    25158.31    251.70 o
  -1   2  25     9458.51     9904.69    142.63 o
   0   2  25     7899.82     8004.90    131.35 o
   1   2  25     9464.83     9376.06    149.19 o
   2   2  25       47.07      156.13     55.94 o
  -2   3  25     6360.34     6367.09    118.20 o
  -1   3  25     9093.94     9195.91    140.06 o
   0   3  25     4941.32     4944.47    107.35 o
   1   3  25     9065.85     9168.26    139.70 o
   2   3  25     6136.38     6210.23    118.29 o
   3   3  25     1317.31     1402.48     67.05 o
  -3   4  25    12627.77    12151.12    176.48 o
  -2   4  25     5968.72     6031.72    123.16 o
  -1   4  25     5707.36     5862.23    115.77 o
   0   4  25      549.31      634.73     64.22 o
   1   4  25     5742.32     5907.96    113.36 o
   2   4  25     5703.04     5594.66    120.48 o
   3   4  25    12935.30    12469.81    183.93 o
   4   4  25    21661.99    21255.18    276.54 o
  -4   5  25     6698.69     6644.78    156.42 o
  -3   5  25     2835.91     2815.59    109.39 o
  -2   5  25     1380.86     1318.41     88.34 o
  -1   5  25     1149.11     1380.93     93.83 o
   0   5  25      424.56      469.65     70.59 o
   1   5  25     1163.83     1231.83     71.67 o
   2   5  25     1486.28     1610.90     76.78 o
   3   5  25     3022.75     2950.08    101.57 o
   4   5  25     6684.41     6553.00    154.81 o
   5   5  25     5987.35     6035.85    155.74 o
  -5   6  25     2623.72     2854.28    118.32 o
  -4   6  25    10474.59    10850.86    211.81 o
  -3   6  25     9534.78     9536.64    212.28 o
  -2   6  25     4738.82     4799.67    167.29 o
  -1   6  25     4840.76     4744.27    142.60 o
   0   6  25      131.88      207.23     77.41 o
   1   6  25     4892.20     4856.49    122.05 o
   2   6  25     4759.98     4875.77    111.24 o
   3   6  25     8977.85     8916.35    160.37 o
   4   6  25    10553.84    10839.80    203.11 o
   5   6  25     2532.92     2844.61    117.55 o
   6   6  25     2758.82     3118.44    127.69 o
  -6   7  25     5492.79     5402.56    170.96 o
  -5   7  25     4221.20     4376.83    157.74 o
  -4   7  25       25.98      131.09     88.62 o
  -3   7  25     1918.84     1819.82    147.02 o
  -2   7  25    19240.38    19472.40    301.26 o
  -1   7  25     1644.04     1579.59    103.32 o
   0   7  25     9330.26     9021.99    192.16 o
   1   7  25     1533.13     1455.37     98.73 o
   2   7  25    19545.19    19184.01    241.95 o
   3   7  25     2109.12     2174.63     91.64 o
   4   7  25       24.89      -16.13     75.25 o
   5   7  25     4016.73     3955.78    132.62 o
   6   7  25     5065.42     5421.20    157.98 o
   7   7  25      897.54      983.89    104.08 o
  -7   8  25      869.91      732.97    116.52 o
  -6   8  25     6986.11     7160.68    205.25 o
  -5   8  25     1520.35     1344.32    122.57 o
  -4   8  25     5352.37     5344.41    165.38 o
  -3   8  25       68.88       10.22     84.79 o
  -2   8  25      765.88      570.39     93.01 o
  -1   8  25    10848.77    10140.59    218.41 o
   0   8  25     2033.12     2015.78    112.50 o
   1   8  25    11261.11    10627.14    205.16 o
   2   8  25      757.73      626.04     80.18 o
   3   8  25       51.55        7.08     74.31 o
   4   8  25     5258.72     5476.82    151.09 o
   5   8  25     1627.58     1643.26    108.63 o
   6   8  25     6894.02     7006.79    185.29 o
   7   8  25      875.83      929.42    111.09 o
   8   8  25     5885.53     5787.87    188.68 o
  -8   9  25      796.23      776.26    116.96 o
  -7   9  25     3264.32     3285.72    159.83 o
  -6   9  25     4791.10     4709.88    182.87 o
  -5   9  25     3772.83     3431.02    161.33 o
  -4   9  25      549.53      547.82     96.62 o
  -3   9  25     2682.34     2777.32    130.22 o
  -2   9  25     1436.86     1558.82    111.37 o
  -1   9  25    16088.48    15839.50    275.31 o
   0   9  25     1653.07     1574.66    110.96 o
   1   9  25    15802.41    15376.00    249.69 o
   2   9  25     1276.18     1355.53     93.72 o
   3   9  25     2774.25     2688.98    142.76 o
   4   9  25      487.21      552.45    106.03 o
   5   9  25     3861.56     3741.42    134.50 o
   6   9  25     4754.77     4988.06    163.41 o
   7   9  25     3025.62     2966.62    140.47 o
   8   9  25      801.15      755.13    116.00 o
   9   9  25    11369.03    11749.89    268.28 o
  -9  10  25     1755.27     1562.45    137.46 o
  -8  10  25      754.08      820.32    124.63 o
  -7  10  25     1799.45     1822.13    141.27 o
  -6  10  25     1296.76     1326.12    136.96 o
  -5  10  25     1806.31     1923.93    144.24 o
  -4  10  25     1519.02     1227.32    131.97 o
  -3  10  25     3678.31     3599.67    151.10 o
  -2  10  25     5360.85     5197.23    170.55 o
  -1  10  25     4165.18     4321.25    160.21 o
   0  10  25     4532.77     4534.06    159.26 o
   1  10  25     3991.63     4127.11    142.87 o
   2  10  25     5331.63     5318.52    168.78 o
   3  10  25     3442.32     3556.77    161.46 o
   4  10  25     1511.09     1533.98    132.16 o
   5  10  25     1692.70     1871.40    138.28 o
   6  10  25     1337.25     1255.10    120.49 o
   7  10  25     1839.15     1702.40    124.02 o
   8  10  25      817.75      842.94    119.29 o
   9  10  25     1713.31     1877.04    146.12 o
  10  10  25     2612.07     2545.63    155.34 o
 -10  11  25     6137.42     5986.42    201.79 o
  -9  11  25    12441.24    12267.24    289.62 o
  -8  11  25     5414.26     5882.04    210.46 o
  -7  11  25      623.72      742.65    131.34 o
  -6  11  25      128.45       39.21    115.19 o
  -5  11  25     2938.73     2671.50    180.41 o
  -4  11  25      331.35      284.80    114.81 o
[truncated: 159,646 more chars]
